# Supplementary material for: Acute aerobic exercise reveals that FAHFAs distinguish the metabolomes of overweight and normal-weight runners
Source: JCI Insight. 2022 Apr 8;7(7):e158037. doi: 10.1172/jci.insight.158037 (PMC9057596; doi:10.1172/jci.insight.158037)
Supplement: Supplemental table 1 [file jciinsight-7-158037-s132.xlsx]

## Sheet: Sheet1
Supplemental Table 1: Putative metabolites of NWT with PCA contribution ranking. Abbreviations: BOHB: β-hydroxybutyrate; 8-iso-PGF2a: 2,3-dinor-8-iso Prostaglandin F2α or 4-dodecylbenzenesulfonic acid; AC: AcylCarnitine; FA: Fatty acid.
Putative ID	Putative Molecular Weight	RT [min]	Ion Mode	Identification Source	Pre Mean Intensity	Post Mean Intensity	p-value	adj. p-value	Log2 Fold Change (Post / Pre)	PC1 Contribution	PC2 Contribution
	88.0523	3.555	(+)		106747	192393	0.00197113	0.00249248	0.849857	267	199
2-Methylthioethanol	92.0293	2.188	(-)	MS2: HMDB predicted	73786.2	9637.95	3.02401e-16	1.50769e-14	-2.93655	123	31
	92.0473	4.274	(-)		283653	2321885	2.37222e-12	3.76321e-11	3.0331	14	206
	100.016	3.621	(+)		725939	1.81192e+06	1.28006e-07	6.65128e-07	1.3196	186	201
BOHB	104.047	25.229	(-)	MS2: Metlin; MzCloud	990305	2.29661e+06	0.00499757	0.00591238	1.21356	195	26
	106.027	2.417	(-)		1.66345e+06	320734	2.49665e-15	7.9212e-14	-2.37473	115	44
	110.073	23.804	(-)		2087.39	24288.9	0.0312258	0.0319584	3.54053	321	248
	114.029	3.011	(+)		5242.49	25923.8	2.07176e-06	6.23315e-06	2.30595	215	148
	126.032	24.096	(-)		5424.98	14973	0.000343321	0.000512047	1.46467	303	275
	128.084	23.477	(-)		7198.77	31773.4	7.61104e-07	2.85619e-06	2.142	251	14
	133.996	3.587	(+)		39688.6	89134.2	0.00429931	0.00515622	1.16725	322	84
	135.089	2.976	(+)		1097.54	3318.63	4.94525e-07	2.03046e-06	1.59631	171	111
	141.994	3.56	(+)		1476.45	3294.78	0.010589	0.0119985	1.15804	253	89
	146.015	3.5	(+)		13267	15148.9	0.0478574	0.0478574	0.191374	332	216
	146.058	23.559	(-)		30716.6	152657	1.93742e-05	4.07324e-05	2.3132	245	169
	147.089	3.573	(+)		17279.2	38664.9	0.00256566	0.00322092	1.16199	314	113
	148.012	3.636	(+)		214836	420480	0.020155	0.021577	0.968799	272	33
	148.125	22.387	(-)		9186.28	26880.7	8.23826e-05	0.000145947	1.54902	299	165
	150.017	2.418	(-)		29831.6	5755.11	2.50051e-16	1.45446e-14	-2.37393	87	51
	150.115	35.323	(+)		7405.04	43570.3	0.000189337	0.000303113	2.55677	224	292
	150.141	22.074	(-)		5119.44	24572.5	1.40811e-06	4.70422e-06	2.26299	67	116
	150.141	22.379	(-)		4016.72	10515.3	6.19475e-05	0.000113788	1.3884	219	152
	152.033	3.557	(+)		15365.6	46580.6	0.00157673	0.00203055	1.60002	294	230
	152.033	25.963	(-)		105164	215599	8.18884e-07	2.95934e-06	1.03571	274	60
	153.975	2.992	(+)		1310.79	5260.12	2.94163e-08	2.24614e-07	2.00466	139	138
	154.022	2.996	(+)		1764.1	5836.36	3.53076e-08	2.46447e-07	1.72614	196	91
Ribitol/Xylitol	157.074	23.845	(-)	MS2: Metlin; MzCloud	889401	6.15219e+06	2.52016e-10	3.14119e-09	2.79019	19	308
	158.02	3.552	(+)		2156.92	3747.42	0.0435752	0.043953	0.796924	312	304
	159.126	2.649	(-)		11875.6	24537.7	0.00983253	0.0112142	1.047	310	103
	160.11	23.038	(-)		3743.72	11597.1	1.47608e-06	4.83797e-06	1.63122	49	347
HFA (8:0-OH)	161.105	2.65	(-)	MS2: Metlin; MzCloud	116914	265532	1.44493e-05	3.13217e-05	1.18344	117	333
	164.12	22.205	(-)		1599.72	3730	1.96153e-06	6.05817e-06	1.22135	55	141
	165.971	2.979	(+)		1075.08	5158.39	7.71982e-08	4.46354e-07	2.26248	160	117
	166.048	2.141	(-)		5768.09	23392.6	1.05219e-09	1.14755e-08	2.01989	150	24
	166.063	2.433	(-)		728258	217972	4.69426e-13	9.63704e-12	-1.74031	193	208
	167.048	2.415	(-)		1406.12	7020.42	1.45965e-07	7.38289e-07	2.31984	114	45
	167.048	2.135	(-)		232724	45375.8	8.48848e-16	2.96248e-14	-2.35863	130	27
	168.045	2.141	(-)		63335.6	16782.5	6.29681e-14	1.69045e-12	-1.91606	134	32
	168.045	2.415	(-)		40836.2	10045.6	7.78655e-14	1.94108e-12	-2.02328	100	48
	168.09	3.52	(+)		22742.1	13178.4	0.0265324	0.027559	-0.787186	333	122
	170.131	2.65	(-)		165018	32556.8	7.16581e-17	5.49635e-15	-2.3416	27	258
	170.131	21.52	(-)		12540.7	54202.2	7.21214e-09	7.39761e-08	2.11173	33	104
	170.131	22.321	(-)		58282.2	151612	1.77148e-05	3.74695e-05	1.37926	53	345
FA (10:1)	172.146	2.651	(-)	MS2: HMDB exact mass; HMDB predicted	724485	2.22902e+06	1.13147e-05	2.58093e-05	1.62138	44	136
	174.126	22.798	(-)		17332.2	64268.2	1.08189e-06	3.7384e-06	1.89065	152	125
	176	2.999	(+)		3311.05	16124.7	3.65272e-06	9.81774e-06	2.28391	225	156
	179.948	2.98	(+)		961.546	3358	1.31828e-06	4.51058e-06	1.80418	173	176
	180.982	3.566	(+)		5409.9	11504.1	0.00493668	0.0058602	1.08847	238	115
	181.943	2.998	(+)		14951.4	70338	0.00027864	0.000426515	2.23402	270	192
	182.042	3.57	(+)		388.645	1266.99	9.57544e-05	0.000165437	1.70488	206	283
	182.167	22.041	(-)		18380.7	39594.8	8.22511e-07	2.95934e-06	1.10712	209	75
	183.94	3.018	(+)		3449.37	17715.7	5.55759e-06	1.40551e-05	2.36062	208	184
	184.146	22.322	(-)		89637.5	172767	0.00339103	0.00413801	0.946651	141	210
	186.05	25.2	(-)		369673	973648	2.69066e-06	7.63446e-06	1.39715	229	11
	186.126	2.656	(-)		486756	963700	0.018837	0.0202905	0.985385	276	126
	189.079	2.309	(-)		1799.52	5159.18	2.71673e-05	5.44908e-05	1.51953	257	319
Methyl indole-3 acetate	192.115	22.61	(-)	MS2: MzCloud	4550.47	9209.86	0.000106587	0.000179705	1.01716	286	325
	194.131	22.339	(-)		14403	34522.1	8.7553e-05	0.00015278	1.26115	201	336
	195.09	2.952	(-)		213075	596632	2.06538e-05	4.29057e-05	1.48548	136	80
	196.007	3.561	(+)		214836	420480	0.020155	0.021577	0.968799	273	34
	196.146	21.038	(-)		10765	24247.1	3.76545e-13	8.21338e-12	1.17146	163	267
	196.146	22.101	(-)		18702.6	58342.9	6.01294e-05	0.000111033	1.64132	16	179
	196.17	23.791	(+)		8498.31	44128.2	7.77384e-08	4.46354e-07	2.37645	32	322
	198.162	2.649	(-)		352151	829292	2.5531e-06	7.36391e-06	1.23568	11	250
	198.162	22.063	(-)		4840.14	19343.9	2.992e-07	1.30702e-06	1.99876	269	59
FA (12:1)	199.067	2.268	(-)	MS2: Metlin	817143	2.10741e+06	0.000134312	0.000223213	1.36681	73	70
	199.121	23.062	(-)		3378.5	16971	4.54269e-07	1.91012e-06	2.32862	249	280
	200.178	20.928	(-)		5093.07	10437.9	0.000502229	0.000720442	1.03522	132	324
FA (12:0)	201.181	20.996	(-)	MS2: Metlin; MzCloud	537757	1.62753e+06	0.00669058	0.00775752	1.59766	309	290
AC (2:0)	203.116	3.408	(+)	MS2: Metlin; MzCloud	1304359	3020738	1.78219e-07	8.88547e-07	1.21156	76	339
	205.074	2.637	(-)		69783.2	194225	2.09589e-06	6.25185e-06	1.47678	262	20
	207.068	30.967	(+)		1961.26	4614.36	0.0135671	0.0151275	1.23435	338	15
	210.126	22.304	(-)		9769.27	13774.5	0.0215622	0.0227348	0.495681	256	164
	212.054	2.42	(-)		37239.6	79498	9.75675e-05	0.000166917	1.09408	180	50
	212.142	2.249	(-)		22605.4	3786.92	3.69259e-10	4.44384e-09	-2.57757	246	286
	212.178	22.039	(-)		619.179	4433.22	0.000263942	0.000407592	2.83993	64	166
	212.178	21.008	(-)		187680	959638	2.51275e-08	1.99307e-07	2.35421	105	133
	212.967	3.007	(+)		897.608	4898.54	2.47669e-08	1.99307e-07	2.44819	128	189
	214.157	22.307	(-)		15723.6	82454.1	2.11286e-07	9.96468e-07	2.39066	113	252
	214.157	2.65	(-)		69338.5	184758	7.51234e-05	0.000133766	1.41391	99	99
	216.061	25.247	(-)		1395.8	5325.67	2.144e-07	9.97674e-07	1.93187	296	100
	216.172	22.334	(-)		230142	725111	0.0214984	0.0227348	1.65568	185	109
AC (3:0)	217.131	3.544	(+)	MS2: Metlin; MzCloud	76191.5	159551	3.23852e-05	6.31421e-05	1.06632	234	313
	218.037	3.586	(+)		16408.4	35009.1	0.0162278	0.0178097	1.0933	260	19
	221.126	2.645	(-)		60678.7	120777	0.00128215	0.00169496	0.993083	148	276
	222.162	21.949	(-)		6467.84	15340.8	2.71665e-05	5.44908e-05	1.24602	159	85
	223.121	22.913	(-)		24083	63929.4	0.000396972	0.00058457	1.40847	323	277
	224.036	2.259	(-)		8246.16	18716.7	0.0032107	0.00395949	1.18253	94	41
Methyl Jasmonite	224.141	35.266	(+)	MS2: Metlin	4341.01	16225	5.3667e-05	9.96265e-05	1.90212	236	272
	224.141	22.067	(-)		513049	67738.6	3.56094e-14	1.03564e-12	-2.92105	327	172
	224.178	2.645	(-)		17868.6	34518.5	0.0203583	0.0216617	0.949943	8	298
	224.178	21.86	(-)		2316.72	12409.5	1.0759e-07	5.75556e-07	2.42129	90	40
Myristic acid alkyne	225.035	2.257	(-)	MS2: MzCloud	354278	1.04929e+06	0.000153623	0.000249085	1.56646	85	66
	226.069	2.398	(-)		54480.4	6204.78	1.10748e-13	2.57673e-12	-3.13429	154	57
	226.157	2.286	(-)		1.35367e+06	287330	1.35437e-10	1.75065e-09	-2.2361	168	90
	226.193	20.54	(-)		20341	89770.1	3.64022e-08	2.49106e-07	2.14185	81	217
	226.193	2.647	(-)		161228	534005	3.07518e-05	6.06349e-05	1.72775	15	271
	226.194	21.872	(-)		2905.11	16016	2.99605e-07	1.30702e-06	2.46284	57	187
	227.069	2.417	(-)		1330472	4169490	1.01886e-05	2.37054e-05	1.64793	116	39
	228.011	3.011	(+)		2232.07	5792.62	0.00151404	0.00196431	1.37583	295	255
	228.115	2.63	(-)		95606.4	19037.2	8.21537e-16	2.96248e-14	-2.32829	346	17
	228.632	3.581	(+)		1344.73	17455	0.000543457	0.000771002	3.69825	254	253
	230.076	25.22	(-)		1709.39	6349.15	0.0248411	0.0260346	1.89308	278	28
	232.053	3.629	(+)		1837.2	5296.19	0.0274703	0.0284484	1.52745	266	29
	236.141	2.464	(-)		26416.1	69766.5	0.0473316	0.0474676	1.40112	165	241
	238.157	21.995	(-)		2325.03	9428.12	3.69115e-07	1.57099e-06	2.01972	304	144
	238.157	20.819	(-)		94222.3	169252	0.00149152	0.00194232	0.845034	307	151
	239.182	51.245	(+)		2434.48	13065.2	0.0307336	0.0315471	2.42404	334	222
	239.996	3.594	(+)		1067.49	4043.43	0.00402247	0.00484084	1.92135	328	67
	240.068	2.258	(-)		6719.12	14740	0.00272535	0.00340913	1.13339	211	36
	240.172	22.075	(-)		4660.03	507.195	6.4183e-07	2.46152e-06	-3.19973	48	202
	240.209	21.704	(-)		54531.9	181941	7.3416e-06	1.75494e-05	1.7383	89	195
	241.067	2.26	(-)		143955	405509	1.96888e-05	4.1146e-05	1.49412	92	38
	242.046	2.519	(-)		467955	60278.8	6.7885e-16	2.96148e-14	-2.95665	137	246
	242.064	2.259	(-)		476648	58966.8	3.15269e-07	1.35838e-06	-3.01495	88	42
	242.127	23.985	(-)		383335	49192.8	7.87442e-17	5.49635e-15	-2.96208	240	83
	242.152	35.238	(+)		4592.6	13127.1	6.78678e-05	0.000122725	1.51516	282	207
	242.188	22.021	(-)		8200.33	14864	0.00781929	0.00897675	0.858066	205	82
	242.188	22.368	(-)		90529.1	173066	0.00323256	0.0039724	0.934865	194	318
	242.188	2.651	(-)		27610.8	72292.8	8.57342e-05	0.000151117	1.38862	3	321
FA (15:0)	242.225	19.926	(-)	MS2: Metlin; MzCloud	2900.3	13549.1	3.07805e-08	2.2819e-07	2.22393	252	153
	243.22	2.666	(-)		582177	1.16798e+06	5.154e-05	9.61897e-05	1.00448	213	173
	243.228	19.945	(-)		33226.6	286946	2.6361e-06	7.54096e-06	3.11037	140	212
	246.183	22.024	(-)		17859399	38346271	1.08844e-07	5.75556e-07	1.1024	109	177
	247.082	2.737	(+)		1214.29	6276.36	0.0462058	0.0464722	2.36981	347	124
	247.141	3.529	(+)		4801.12	12144.7	0.000349352	0.000518825	1.33889	230	239
	247.998	3.561	(+)		7979.57	21947.1	0.0182319	0.0196995	1.45965	288	77
	248.178	21.74	(-)		7684.87	24867.9	1.20067e-05	2.68611e-05	1.69419	241	163
	250.036	3.581	(+)		2161.04	6656.62	0.000237877	0.000368974	1.62307	179	135
	250.156	19.103	(-)		23635.9	51549.8	0.00351638	0.00424643	1.12499	291	53
	250.194	21.682	(-)		36092.2	9381	4.87442e-06	1.25086e-05	-1.94388	167	71
	251.119	2.614	(-)		108604	283254	0.000368762	0.00054533	1.38302	317	257
FA (16:2)	252.209	21.682	(-)	MS2: HMDB exact mass; HMDB predicted	3378.1	7440.75	0.0141312	0.0156565	1.13924	35	181
	256.006	3.624	(+)		2640.57	6393.12	0.0131677	0.0147292	1.27567	258	23
	258.018	3.001	(+)		541.895	2686.86	8.08211e-07	2.95934e-06	2.30984	177	140
	258.183	22.053	(-)		181672	581119	2.24872e-06	6.59498e-06	1.67749	37	191
AC (C6:0)	259.178	23.754	(+)	MS2: Metlin; MzCloud	7472.5	42785	1.95743e-07	9.62172e-07	2.51744	36	289
	260.198	22.048	(-)		72500	207556	4.11866e-06	1.09726e-05	1.51745	102	219
Homovanillic Acid Sulfate	262.014	3.537	(+)	Exact match in full scan	4301.1	11252.2	0.0202706	0.0216344	1.38743	263	54
	266.118	22.314	(-)		39528.3	122449	4.45572e-06	1.16921e-05	1.63122	84	93
	268.053	25.173	(-)		56200.1	126208	0.00597037	0.00697986	1.16715	204	22
	268.204	21.919	(-)		17300.3	47011.3	1.21794e-05	2.70739e-05	1.44221	75	196
	268.24	21.547	(-)		568352	1.79625e+06	6.96117e-07	2.64071e-06	1.66013	20	247
	269.13	2.598	(-)		3996.25	8398.97	0.0147559	0.0162455	1.07157	316	237
	269.236	2.65	(-)		2298.03	10238.7	5.35289e-07	2.14731e-06	2.15557	124	171
3-oxopalmitic acid	270.219	21.946	(-)	MS2: Metlin - similarity to 2-hydroxyhexadecanoic acid	9468324	14344987	2.04217e-06	6.19755e-06	0.599366	181	342
	271.251	2.652	(-)		2631.84	10311.7	1.78497e-06	5.66322e-06	1.97014	68	327
HFA (16:0-OH)	272.235	22.582	(-)	MS2: Metlin; MzCloud	86578.2	200879	0.00153481	0.00198388	1.21425	285	301
	273.176	32.619	(+)		1624.34	4947.93	2.91695e-05	5.81724e-05	1.60697	202	337
	273.239	21.88	(-)		734280	4.7482e+06	0.0249395	0.0260595	2.69298	290	94
	273.991	3.002	(+)		347.975	1154.22	0.000151026	0.000247456	1.72987	247	139
FA (18:4)	276.209	21.578	(-)	MS2: Metlin	41015.3	106689	0.00017198	0.000276595	1.37917	197	197
	278.031	3.632	(+)		1350.2	3045.82	0.00186211	0.00236318	1.17366	284	256
	278.152	18.027	(-)		116144	14024	5.16637e-07	2.09658e-06	-3.04995	231	79
	280.134	22.315	(-)		5969.28	17016.7	5.89209e-06	1.4584e-05	1.51132	121	300
FA (18:2(n-6))	280.24	2.272	(-)	MS2: Metlin; MzCloud	23720.3	85289	1.75826e-06	5.62966e-06	1.84624	93	260
	280.24	24.913	(-)		5106.46	19571	0.000334808	0.000503655	1.93832	207	96
	281.126	2.702	(-)		590.649	19183.3	0.00136415	0.00178981	5.02141	293	326
	282.181	22.033	(-)		5885.76	18894	4.79641e-05	9.09754e-05	1.68263	227	278
	282.247	21.588	(-)		274311	759664	1.10378e-05	2.53435e-05	1.46955	111	190
FA (18:1)	282.256	24.902	(-)	MS2: MzCloud	19908.6	71685.2	9.65633e-05	0.000166013	1.84828	161	107
	286.178	2.294	(-)		16554.8	68221.6	7.49475e-09	7.39761e-08	2.04298	96	168
	286.23	2.069	(-)		3713.79	12401.7	0.0146102	0.016136	1.73958	320	249
AC (C8:0)	287.209	29.426	(+)	MS2: Metlin	46047.5	181016	3.65704e-06	9.81774e-06	1.97492	83	309
	287.211	2.657	(-)		6601.77	30963.1	2.01508e-07	9.76755e-07	2.22963	46	302
	290.225	2.129	(-)		19916.3	842.228	9.28469e-24	3.24036e-21	-4.56359	61	68
	292.135	22.119	(-)		6827.55	16934	1.72516e-05	3.67121e-05	1.31048	47	118
	292.204	22.101	(-)		2704.32	7868.38	0.00549558	0.00647959	1.5408	300	127
	294.15	22.053	(-)		15288.8	40961.6	0.000548248	0.00077465	1.4218	107	55
9-OxoODE	294.219	46.216	(+)	MS2: Metlin	14671	41332.4	0.000557532	0.000784591	1.49431	259	234
	296.166	22.039	(-)		104055	295686	8.32448e-06	1.97636e-05	1.50671	120	204
	296.166	20.983	(-)		10196.6	29812.9	7.16007e-06	1.72336e-05	1.54785	149	287
	296.235	21.759	(-)		54146.1	152586	4.714e-06	1.21866e-05	1.49469	51	180
12(13)DiHOME/12(13)-EpOME/9(S)-HODE	296.235	22.395	(-)	MS2: Metlin; MzCloud	34195.2	111162	9.832e-06	2.31849e-05	1.70079	79	143
	296.271	21.357	(-)		146448	354569	1.68964e-05	3.6177e-05	1.27567	74	188
	298.065	25.224	(-)		11862.5	32236.5	0.00573497	0.00673907	1.44228	222	49
PGJ2	298.251	22.529	(-)	MS2: MzCloud	69232.3	325376	2.27791e-09	2.40907e-08	2.23259	82	285
	300.034	2.262	(-)		50327.2	7039.14	7.84418e-12	1.19027e-10	-2.83787	112	37
	300.088	2.247	(-)		48290.5	312669	1.59258e-12	2.77905e-11	2.69482	103	142
	300.23	21.656	(-)		32426.4	104317	5.03971e-05	9.45622e-05	1.68574	86	185
HFA (18:0-OH)	300.267	22.32	(-)	MS2: Metlin	81048.8	199313	1.19593e-05	2.68611e-05	1.29817	138	223
	301.207	35.987	(+)		1082103	2376274	0.00105073	0.00139963	1.13486	228	183
	301.226	2.652	(-)		1832.69	3929.7	0.000586025	0.000821377	1.10046	313	7
FA (20:5(n-3))	302.225	21.439	(-)	MS2: Metlin; MzCloud	187328	401472	0.00158962	0.00203215	1.09973	280	328
	302.246	21.629	(-)		284260	511983	2.35307e-06	6.84352e-06	0.848884	91	245
AC (C8-OH)	303.204	24.16	(+)	MS2: Fragmentation match to Carnitine; Chemspider exact mass	6155.56	12454.9	0.0213693	0.0226684	1.01675	318	335
	304.241	2.259	(-)		3732.5	39353.8	3.13844e-08	2.2819e-07	3.39829	45	268
FA (20:3(n-6))	306.256	21.366	(-)	MS2: MzCloud	510487	1.10622e+06	0.000278003	0.000426515	1.11569	189	87
	306.256	2.256	(-)		1960.29	5759.4	0.000699518	0.000964948	1.55486	306	232
	308.166	22.038	(-)		2896.32	19236.9	1.54163e-08	1.31227e-07	2.73158	78	145
	308.272	21.38	(-)		402856	932703	0.000128807	0.000215089	1.21115	129	72
	310.287	21.304	(-)		512826	1.49663e+06	4.83562e-05	9.12234e-05	1.54517	70	106
AC (10:2)	311.209	30.095	(+)	MS2: Chemspider exact mass; HMDB predicted	37390.2	324763	7.91309e-09	7.39761e-08	3.11865	131	160
	312.108	2.083	(-)		71725.4	194579	0.000763692	0.00104933	1.4398	268	284
	312.231	23.007	(-)		7512.54	26692.9	4.35604e-06	1.15171e-05	1.82908	144	242
AC (10:1)	313.225	31.908	(+)	MS2: Metlin; MzCloud	86883.6	347664	0.000486955	0.000705175	2.00054	40	348
	313.227	2.65	(-)		8789.91	43261.4	8.0547e-09	7.39761e-08	2.29916	24	305
	314.086	2.189	(-)		971557	181364	2.36211e-12	3.76321e-11	-2.42141	104	62
	314.246	21.655	(-)		39724.6	140820	1.17212e-05	2.65629e-05	1.82575	66	215
	314.246	2.656	(-)		2337.2	10954.1	2.70236e-07	1.20913e-06	2.22861	39	331
	314.284	2.236	(-)		9833.06	72779.5	2.96053e-08	2.24614e-07	2.88782	218	61
AC (10:0)	315.242	2.65	(-)	MS2: Metlin	14748.2	59656.1	6.13927e-07	2.38067e-06	2.01613	153	227
	316.262	21.622	(-)		522930	1120583	0.000280188	0.000427012	1.09956	184	225
	320.166	21.867	(-)		7265.73	16526	0.00121975	0.00161861	1.18556	233	182
	322.182	21.874	(-)		23203.6	80697	1.27765e-05	2.82214e-05	1.79817	60	178
	323.284	2.311	(-)		2040.71	3660.86	0.0034071	0.00414313	0.843115	264	198
	325.299	2.296	(-)		6167.5	14010.9	0.000139107	0.000230086	1.18379	155	97
8-iso-PGF2a	326.21	2.334	(-)	MS2: Metlin, MzCloud	1674.54	18847.2	9.72571e-13	1.78646e-11	3.49251	97	121
	326.246	21.534	(-)		4794024	9806064	7.24172e-05	0.000130276	1.03244	198	220
	327.241	33.392	(+)		341576	1.47507e+06	6.44692e-05	0.000117186	2.1105	221	299
	328.027	3.557	(+)		2241.59	9697.69	0.000515045	0.000733676	2.11312	210	108
	328.153	2.362	(-)		1756.12	3960.3	0.00479235	0.00570829	1.17322	315	315
	328.261	21.244	(-)		244086	758988	0.000617499	0.000862029	1.63669	237	291
	329.266	21.248	(-)		81173.3	174095	0.000429325	0.000626923	1.1008	170	129
FA (22:5(n-3))	330.257	21.276	(-)	MS2: Metlin; MzCloud	318000	716279	0.00158284	0.00203092	1.1715	243	218
	330.276	21.221	(-)		135392	359447	4.25567e-05	8.1606e-05	1.40864	126	101
AC (C10-OH)	331.236	29.333	(+)	MS2: Fragmentation match to Carnitine; HMDB exact mass	344249	736287	0.00803431	0.00919336	1.09682	279	149
FA (22:4)	332.272	21.236	(-)	MS2: Metlin; MzCloud	155804	399625	0.000208737	0.000331133	1.35892	142	74
	336.303	21.294	(-)		4167.4	9954.67	0.000454375	0.000660736	1.25623	242	131
AC (X1)	339.241	34.12	(+)	MS2: Metlin fragmentation match to carnitine	61632	418981	3.58462e-06	9.77368e-06	2.76513	119	334
	340.262	21.52	(-)		44716.8	115635	2.09018e-05	4.31641e-05	1.37069	43	120
AC (12:1)	341.256	35.312	(+)	MS2: Fragmentation match to Carnitine; Chemspider, HMDB exact mass	734008	3.56147e+06	9.956e-05	0.000169495	2.27861	101	158
	341.259	2.65	(-)		3968.4	17821.1	1.29595e-07	6.65128e-07	2.16696	12	323
	342.278	21.452	(-)		215437	490322	2.498e-05	5.06862e-05	1.18647	63	98
AC (12:0)	343.272	37.117	(+)	MS2: Metlin	16550.2	80286.5	0.000921991	0.0012376	2.27831	250	174
	343.274	2.65	(-)		2831.48	13947.1	6.49431e-11	9.06606e-10	2.30034	1	263
	346.034	2.956	(+)		13026.1	113216	0.0102173	0.0116151	3.1196	326	128
	347.232	2.661	(-)		5312.09	24172.3	2.4377e-07	1.11942e-06	2.18601	41	317
	350.213	21.663	(-)		230465	749673	5.20529e-06	1.32602e-05	1.70171	30	203
	352.241	2.18	(-)		15038.6	2084.91	0.000342733	0.000512047	-2.85062	302	52
	354.279	2.271	(-)		109413	400854	5.77442e-06	1.43948e-05	1.87329	106	233
	355.272	36.84	(+)		3983.11	18768.6	0.0244611	0.0257137	2.23636	330	244
	357.251	32.12	(+)		923.977	7850.83	0.000115909	0.000194481	3.08692	248	236
	361.057	2.292	(-)		1130.61	275.733	2.911e-06	8.19306e-06	-2.03575	244	43
	362.007	2.964	(+)		965.443	4592.33	5.98416e-07	2.3466e-06	2.24996	166	159
AC (14:2)	367.272	36.934	(+)	MS2: Fragmentation match to Carnitine; HMDB predicted	662813	3.25652e+06	1.0072e-05	2.35915e-05	2.29666	71	194
	367.274	2.649	(-)		2243.05	11452.7	5.14063e-08	3.32237e-07	2.35215	18	320
	369.244	2.089	(-)		2831.88	408.348	0.00128886	0.0016974	-2.79389	287	330
AC (14:1)	369.288	38.787	(+)	MS2: Fragmentation match to Carnitine; Chemspider exact mass	1017703	5168979	3.51593e-05	6.817e-05	2.34456	95	175
	369.29	2.647	(-)		3143.25	17038.1	4.12296e-08	2.76714e-07	2.43844	5	311
AC (14:0)	371.303	40.52	(+)	MS2: Metlin	48971	949483	0.0171586	0.0187136	4.27714	305	150
	372.129	2.099	(-)		56434.5	151677	0.000852347	0.00114853	1.42635	261	270
	373.248	2.647	(-)		6889.86	32285	7.81772e-09	7.39761e-08	2.22831	26	295
	374.214	21.595	(-)		79888.8	213675	3.20557e-06	8.87892e-06	1.41936	58	130
	374.305	2.238	(-)		8514.53	69688.5	1.49586e-08	1.30513e-07	3.03292	176	76
	375.264	2.656	(-)		12471.3	48230.6	7.95112e-07	2.95207e-06	1.95134	42	343
	376.189	30.953	(+)		5986.2	19379.3	0.013123	0.0147265	1.6948	335	13
	376.229	21.532	(-)		922627	1.86433e+06	0.000300079	0.000455337	1.01484	125	69
	376.321	2.279	(-)		1045.8	7086.9	9.88168e-11	1.32643e-09	2.76054	147	63
	377.243	2.655	(-)		2216.64	5713.33	0.000220942	0.000348909	1.36596	217	346
	378.245	21.451	(-)		1763193	3965634	3.01289e-05	5.97443e-05	1.16936	52	95
	378.279	2.256	(-)		24199.7	200508	6.78964e-08	4.15716e-07	3.0506	54	307
	380.242	22.039	(-)		13249.7	43361.7	1.35542e-05	2.95859e-05	1.71046	175	310
	385.32	2.297	(-)		5045.38	10866.2	0.000620891	0.000863311	1.10681	199	73
	388.106	2.129	(-)		8896.86	2725.41	0.000191721	0.000305528	-1.70682	301	56
	391.259	2.736	(-)		2965.82	6841.57	0.000234249	0.000364968	1.2059	212	296
	393.215	30.982	(+)		1864.67	5833.24	0.0368667	0.0374025	1.64537	348	21
	394.156	2.606	(-)		585.695	2269.35	0.0129635	0.0145944	1.95406	343	3
AC (16:2)	395.303	39.769	(+)	MS2: Fragmentation match to Carnitine; Chemspider exact mass	1047.55	7077.94	0.000812079	0.00110709	2.75631	235	259
	397.227	2.742	(-)		64064.3	849.567	5.44447e-18	6.33374e-16	-6.23665	65	64
	399.243	3.003	(-)		1777965	163.071	5.56844e-13	1.07966e-11	-13.4124	38	102
	399.243	3.947	(-)		1.75495e+06	316.857	4.31116e-11	6.26915e-10	-12.4353	72	112
	399.264	2.645	(-)		748.052	1965.04	7.31626e-05	0.000130942	1.39335	203	262
	400.285	2.269	(-)		1865.38	9065.69	3.42093e-06	9.40081e-06	2.28095	190	266
	400.321	2.223	(-)		3054.36	14603.2	2.20076e-06	6.50903e-06	2.25734	281	12
	400.357	22.051	(-)		1830.01	21740	6.69851e-06	1.62346e-05	3.57042	146	238
	401.28	2.648	(-)		3273.03	14740.3	2.02439e-06	6.19748e-06	2.17107	31	274
	402.336	2.251	(-)		2186.05	11599.5	5.43141e-07	2.15405e-06	2.40766	271	9
	403.295	2.649	(-)		2150.31	12028.2	7.12199e-10	8.28525e-09	2.4838	6	293
	406.201	2.593	(-)		1836.85	2818.34	0.00349304	0.00423289	0.617611	311	332
	406.277	21.322	(-)		8236.57	25557.1	0.00050369	0.000720442	1.63361	158	92
	406.295	2.474	(-)		5334.22	13996.7	0.00325721	0.00398865	1.39174	226	35
	410.32	2.381	(-)		91893.4	1879.98	1.1955e-08	1.06981e-07	-5.61117	169	47
	412.251	22.028	(-)		4720.69	15700.3	0.000229659	0.000359421	1.73372	214	162
	412.284	2.28	(-)		4222.14	8375.15	0.00138525	0.00181068	0.98814	292	240
	414.3	2.272	(-)		108635	398056	5.72568e-06	1.4376e-05	1.87349	108	231
	415.238	2.671	(-)		2448.29	803.262	0.000846637	0.00114526	-1.60783	298	314
	418.201	2.495	(-)		3772.31	35598.7	0.00717073	0.00825935	3.2383	325	10
	418.237	2.555	(-)		1488.3	5820.2	0.00703382	0.00812849	1.9674	340	2
	419.205	2.483	(-)		1413.23	8026.08	0.00230991	0.00291032	2.5057	319	8
	422.29	21.721	(-)		6894.89	13239.4	6.18583e-06	1.52032e-05	0.941238	183	224
AC (18:2)	423.335	42.86	(+)	MS2: Fragmentation match to Carnitine;LipidMaps and Metlin exact mass	631698	2.28782e+06	9.25753e-05	0.00016074	1.85667	164	193
	423.337	1.687	(-)		2696.42	10052.8	0.00443781	0.0053041	1.89849	277	119
	424.285	2.258	(-)		917.483	4527.44	0.00288715	0.00359863	2.30294	283	329
	425.316	1.873	(-)		3566.65	1791.26	0.0322522	0.0329123	-0.993592	331	221
	426.245	21.239	(-)		4784.73	11151.5	0.0064977	0.00755899	1.22073	255	81
	426.266	22.032	(-)		7448.29	22786.4	0.000103565	0.000175457	1.61319	178	134
	426.314	2.646	(-)		532.042	2501.71	4.32011e-05	8.23891e-05	2.2333	156	341
	426.315	2.087	(-)		15606.8	745.404	8.09809e-08	4.55844e-07	-4.388	118	167
	427.295	2.651	(-)		1587.74	10200.3	5.03338e-08	3.31444e-07	2.68357	7	303
	429.311	2.648	(-)		2452.91	15130.4	1.04745e-07	5.75556e-07	2.62488	10	288
	430.108	30.936	(+)		2930.07	11340.3	0.030551	0.0315452	1.95246	345	18
	432.217	2.568	(-)		1734.71	8200.29	0.0138757	0.0154224	2.24098	342	5
	434.076	2.2	(-)		12168.2	2915.93	8.1507e-10	9.17611e-09	-2.06109	172	30
	434.222	2.644	(-)		3228.08	10159.1	0.0256244	0.0266953	1.65403	349	1
	434.29	21.661	(-)		46894.4	172117	2.14464e-05	4.37708e-05	1.8759	77	269
	436.284	2.269	(-)		970.145	8086.39	3.09838e-05	6.07491e-05	3.05922	220	214
	438.3	2.256	(-)		23197.8	198585	7.80161e-08	4.46354e-07	3.0977	59	279
	438.315	2.053	(-)		2691.01	1489.11	0.0181021	0.01962	-0.853695	339	78
	440.317	2.254	(-)		3789.84	30465.3	7.3564e-08	4.42653e-07	3.00696	127	294
	442.31	2.102	(-)		2410.78	598.732	0.000971962	0.00129967	-2.00952	289	261
	445.306	2.65	(-)		2410.48	11972.6	2.45413e-08	1.99307e-07	2.31234	17	340
	448.073	2.125	(-)		35334.1	5837.79	6.05523e-08	3.84232e-07	-2.59757	200	25
	452.388	21.835	(-)		7194.14	18904.5	0.00182281	0.00232176	1.39383	232	114
	454.404	21.847	(-)		21143.2	81481.9	1.4543e-05	3.13302e-05	1.94628	56	110
	457.343	2.645	(-)		693.054	2156.24	0.000651937	0.00090288	1.63748	191	265
	458.289	21.598	(-)		19295.9	63381.9	1.48327e-06	4.83797e-06	1.71578	135	312
	458.29	19.455	(-)		517558	1.19743e+06	0.00294889	0.0036625	1.21015	265	86
	459.358	2.648	(-)		1089.79	3005.6	1.9187e-06	6.03268e-06	1.4636	122	297
	460.223	2.742	(-)		10805.8	2499.55	2.14113e-05	4.37708e-05	-2.11207	297	16
	460.305	21.536	(-)		263100	626257	8.33865e-07	2.96958e-06	1.25115	9	228
	462.3	2.248	(-)		6607.78	57800.9	6.3849e-08	3.97916e-07	3.12885	98	281
	464.316	2.241	(-)		2635.82	14770.9	1.75349e-06	5.62966e-06	2.48643	151	306
	466.298	21.664	(-)		8917.82	28938.8	3.63421e-05	7.0074e-05	1.69824	110	146
	470.436	21.766	(-)		4849.22	12689.5	1.06808e-05	2.46861e-05	1.38781	162	338
	478.259	2.554	(-)		1138.42	4558.62	0.00597988	0.00697986	2.00157	336	4
	480.136	2.246	(-)		4728.43	651.622	9.73326e-07	3.39691e-06	-2.85925	216	46
	480.314	21.667	(-)		14422.8	53424.1	0.000147305	0.000242498	1.88914	145	132
	485.375	2.646	(-)		1393.38	6144.46	2.62834e-07	1.19129e-06	2.1407	29	264
	486.337	2.086	(-)		6214.95	377.627	4.55431e-06	1.18616e-05	-4.04071	182	211
	492.238	2.566	(-)		1029.74	5431.5	0.0164402	0.0179863	2.39906	344	6
	496.451	21.689	(-)		4673.39	16392.6	8.66709e-05	0.000152001	1.8105	187	186
	498.467	21.68	(-)		2687.91	20703.8	3.48774e-08	2.46447e-07	2.94534	28	254
	500.799	26.731	(+)		25611.1	14992.2	0.0172825	0.01879	-0.772558	324	273
	506.329	21.537	(-)		68368.6	144072	0.000822311	0.00111668	1.07539	174	65
	508.343	21.45	(-)		124837	272347	0.000422628	0.000619736	1.12541	188	88
	508.449	21.67	(-)		12170.1	186583	8.95754e-07	3.15776e-06	3.9384	13	205
Unknown Lipid C32:0	510.464	21.641	(-)	MS2: Based on fragmentation	147113	1.14061e+06	2.98518e-06	8.33463e-06	2.95481	25	157
	512.48	21.61	(-)		616134	2.32911e+06	1.37187e-06	4.64838e-06	1.91846	34	154
	522.089	2.091	(-)		8625.47	494.196	7.46832e-20	1.30322e-17	-4.12545	80	58
Unknown Lipid C34:3	532.448	21.625	(-)	MS2: Based on fragmentation	188483	2.95631e+06	0.000321493	0.000485719	3.97129	133	170
Unknown Lipid C34:2	534.464	21.602	(-)	MS2: Based on fragmentation	59382.8	380488	2.0919e-07	9.96468e-07	2.67974	2	200
Unknown Lipid C34:1	536.479	21.569	(-)	MS2: Based on fragmentation	113133	651769	1.41531e-06	4.70422e-06	2.52634	23	213
Unknown Lipid C34:0	538.497	21.4	(-)	MS2: Based on fragmentation	1.96747e+06	8.80777e+06	6.13709e-05	6.13709e-05	2.16243	192	282
	548.478	21.555	(-)		2542.63	21831.6	1.08754e-07	5.75556e-07	3.10202	4	229
	550.496	21.537	(-)		9147.1	44709.4	1.35637e-05	2.95859e-05	2.28919	50	137
Unknown Lipid C36:4	558.467	21.565	(-)	MS2: Based on fragmentation	14810.9	128958	1.94481e-06	6.05817e-06	3.12217	22	147
Unknown Lipid C36:2	562.499	21.501	(-)	MS2: Based on fragmentation	311610	1.68269e+06	6.43904e-06	1.57149e-05	2.43296	21	155
Unknown Lipid C36:1	564.514	21.457	(-)	MS2: Based on fragmentation	723899	3.18786e+06	6.25832e-05	0.000114354	2.13873	69	105
	566.527	21.485	(-)		294453	521501	0.00313554	0.00388051	0.824634	239	161
Unknown Lipid C36:0	566.53	21.45	(-)	MS2: Based on fragmentation	392965	832886	0.000501743	0.000720442	1.08372	143	123
PC (22:6)	567.333	43.899	(+)	MS2: Metlin	41738.5	100183	0.000801805	0.00109737	1.26319	275	243
Unknown Lipid C38:4	586.497	21.413	(-)	MS2: Based on fragmentation	16236.5	92679.4	4.69863e-07	1.95217e-06	2.51301	62	251
	592.545	21.342	(-)		2395.57	9371.6	0.000154162	0.000249085	1.96792	157	209
	702.42	21.396	(-)		2085.74	4091.88	0.000224907	0.000353571	0.972205	223	349
	744.466	21.276	(-)		1257.12	1938.69	0.0108959	0.0123064	0.624958	308	344
	1007.3	2.774	(+)		8099.06	4829.23	0.0362562	0.0368904	-0.745961	341	316
	1043.58	45.33	(+)		5559.34	11736	0.0306921	0.0315471	1.07796	337	235
	1640.63	2.751	(+)		1820.88	3279.21	0.0404865	0.0409559	0.848715	329	226
