# Supplementary material for: Acute aerobic exercise reveals that FAHFAs distinguish the metabolomes of overweight and normal-weight runners
Source: JCI Insight. 2022 Apr 8;7(7):e158037. doi: 10.1172/jci.insight.158037 (PMC9057596; doi:10.1172/jci.insight.158037)
Supplement: Supplemental table 2 [file jciinsight-7-158037-s134.xlsx]

## Sheet: Sheet1
Supplemental Table 2: Putative metabolites of OWT with PCA contribution ranking. Abbreviations: BOHB: β-hydroxybutyrate; 8-iso-PGF2a: 2,3-dinor-8-iso Prostaglandin F2α or 4-dodecylbenzenesulfonic acid; AC: AcylCarnitine; PC: Phosphotidylcholine; PGJ2: 13,14 dihydro-15-keto-prostoglandin J2; FA: Fatty acid.
Putative ID	Putative Molecular Weight	RT [min]	Ion Mode	Identification Source	Pre Mean Intensity	Post Mean Intensity	p-value	adj. p-value	Log2 Fold Change (Post / Pre)	PC1 Contribution Rank	PC2 Contribution Rank
	68.0264	2.605	(+)		1790.45	6523.9	0.000667328	0.00089847	1.86541	141	188
	86.0367	2.586	(+)		45902.6	142398	2.48186e-05	7.87012e-05	1.63328	109	228
	92.0474	4.15	(-)		1059014	8542213	1.36697e-07	4.09265e-06	3.01189	16	140
BOHB	104.047	25.224	(-)	MS2: Metlin; MzCloud	643996	2.3284e+06	0.000658947	0.00089217	1.85421	150	58
	110.073	23.801	(-)		2437.6	16976	0.0105679	0.0109779	2.79997	238	89
	114.029	2.086	(+)		3578.59	25938.7	8.34783e-07	6.48976e-06	2.85764	93	68
	120.01	2.601	(+)		5783.44	22045.6	0.000691041	0.00091006	1.93049	185	234
Taurine	125.015	25.768	(-)	MS2: Metlin; MzCloud	159883	319332	0.000581953	0.000796879	0.998035	190	137
	126.032	24.068	(-)		6550.36	15451.4	0.00124137	0.00145483	1.23809	226	81
	132.079	23.668	(-)		114983	273712	2.73549e-05	8.03968e-05	1.25124	92	235
	135.056	2.614	(+)		377.563	1659.59	0.00487531	0.00524532	2.13604	207	36
	148.125	22.383	(-)		13566.4	34169.4	0.000269422	0.000447489	1.33267	178	26
	150.141	22.369	(-)		7569.64	27667.5	5.81938e-05	0.000144585	1.8699	161	47
	150.976	13.184	(-)		27100.1	11380.5	0.00127334	0.00147536	-1.25174	228	22
Ribitol/Xylitol	152.069	4.115	(-)	MS2: Metlin; MzCloud	777206	6.51857e+06	3.20021e-07	4.16242e-06	3.06819	22	154
	153.975	2.078	(+)		1428.6	5019.23	5.0338e-05	0.000132629	1.81287	129	133
	154.022	2.072	(+)		1411.27	4900.63	1.23126e-05	4.63647e-05	1.79598	85	132
	157.967	2.601	(+)		14162.4	46415.4	0.000566517	0.000789195	1.71254	189	207
	159.126	2.71	(-)		2623.46	9196.34	2.38659e-06	1.40285e-05	1.80959	132	57
HFA (8:0-OH)	160.11	23.039	(-)	MS2: Metlin; MzCloud	118101	321528	5.13071e-05	0.000132957	1.44492	26	173
	165.971	2.076	(+)		554.131	4014.76	1.47836e-05	5.39825e-05	2.85701	125	61
	168.115	2.709	(-)		1657.24	4490.44	8.18232e-06	3.52132e-05	1.43808	208	19
FA (10:1)	170.131	2.709	(-)	MS2: HMDB exact mass; HMDB predicted	10533.7	40829.5	6.84582e-07	5.49948e-06	1.9546	98	40
	172.146	2.71	(-)		11590	51210.2	1.25315e-06	9.43776e-06	2.14356	42	110
	180.982	2.575	(+)		5293.28	15941.3	0.00184877	0.00211162	1.59054	194	54
	181.943	2.077	(+)		9118.64	90395.7	1.1436e-07	4.09265e-06	3.30936	46	130
	184.146	22.297	(-)		391673	1.03539e+06	0.000182049	0.000340108	1.40245	123	97
	184.146	2.715	(-)		1526.36	4982	2.70177e-05	8.03861e-05	1.70663	201	15
	186.05	25.185	(-)		291153	908592	0.00325631	0.00359986	1.64186	187	85
	188.141	22.62	(-)		102428	335637	0.000188462	0.00034922	1.71228	107	113
HFA (10:0-OH)	188.141	21.945	(-)	MS2: Metlin; MzCloud	5774771	17742226	0.000175591	0.000335853	1.61935	102	143
	189.025	25.23	(-)		34267.9	103672	0.0268662	0.0270911	1.59709	222	43
Methyl indole-3 acetate	189.079	2.381	(-)	MS2: MzCloud	3587.92	8300.67	0.00112659	0.00135078	1.21008	220	105
	192.115	22.596	(-)		23367.8	46792.8	0.0144221	0.0147277	1.00177	217	136
	194.131	22.318	(-)		269450	769337	0.000518293	0.000734757	1.5136	170	45
	196.146	20.903	(-)		26495.3	88718.1	5.76396e-06	2.62097e-05	1.74349	25	227
	196.146	22.065	(-)		320527	1.05039e+06	3.95128e-06	1.98387e-05	1.71241	7	202
	198.162	20.85	(-)		69460.1	281187	0.000140125	0.000276805	2.01727	68	115
FA (12:1)	198.162	2.708	(-)	MS2: Metlin	3893.68	18351.2	9.91064e-06	3.85236e-05	2.23666	79	156
	198.162	22.024	(-)		717537	3.00441e+06	9.32264e-05	0.000208033	2.06596	52	95
	198.993	2.601	(+)		20732.5	71160	0.00023319	0.00041021	1.77918	183	185
	198.993	3.69	(+)		2777.89	21263.9	0.000723343	0.000936735	2.93635	191	206
FA (12:0)	200.178	20.838	(-)	MS2: Metlin; MzCloud	661425	1997422	1.53342e-05	5.51573e-05	1.59449	66	63
AC (2:0)	203.116	2.454	(+)	MS2: Metlin; MzCloud	1302348	2789451	9.6541e-06	3.81416e-05	1.09887	133	230
	203.116	2.694	(-)		3389.78	8700.68	0.000684595	0.00091006	1.35994	182	21
	207.068	30.012	(+)		3409.86	8088.9	0.0119701	0.0123282	1.24623	237	1
	208.058	31.951	(-)		61213.4	410851	0.00580131	0.00618635	2.7467	197	67
	208.11	30.011	(+)		25782.7	60911	0.00934212	0.00974654	1.2403	231	9
	212.177	21.994	(-)		191491	1.05428e+06	9.70383e-09	1.16931e-06	2.46091	5	189
	212.178	20.812	(-)		19209.3	100550	2.31616e-08	1.86065e-06	2.38804	69	198
	212.967	2.075	(+)		812.697	4750.43	4.37287e-07	4.23997e-06	2.54727	127	218
	214.157	22.275	(-)		53765.2	266353	7.73334e-06	3.38861e-05	2.3086	36	219
	214.157	2.714	(-)		1179.06	3896.27	0.000111777	0.000234245	1.72446	184	20
	216.061	25.227	(-)		240385	840838	0.000578065	0.000796879	1.80648	163	86
	216.172	22.313	(-)		53960.6	187716	0.00027295	0.000447489	1.79857	122	147
	218.037	2.599	(+)		10321.4	38138.6	0.000251565	0.000426952	1.88562	153	221
	218.106	2.708	(-)		30659.3	86885.3	0.0109063	0.0112808	1.50278	224	10
	221.126	2.71	(-)		4101.52	11186	1.71944e-05	6.00557e-05	1.44746	144	23
	222.162	21.893	(-)		24698	135480	0.00027227	0.000447489	2.45561	83	170
	224.141	34.31	(+)		4325.38	18116.9	1.6982e-07	4.09265e-06	2.06644	115	116
	224.178	20.219	(-)		42611.8	207376	0.000101217	0.000217798	2.28292	24	178
	224.178	2.703	(-)		1822.78	12418.1	2.2611e-06	1.39724e-05	2.76823	76	117
Myristic acid alkyne	224.178	21.8	(-)	MS2: MzCloud	312374	1.49504e+06	9.82493e-05	0.000215255	2.25884	81	152
	226.193	20.265	(-)		278462	1.13333e+06	0.000446024	0.000651466	2.02501	91	31
	226.193	2.707	(-)		2536.03	15567.1	1.47347e-06	1.07608e-05	2.61786	21	155
	226.194	21.812	(-)		1672496	6670786	0.000512609	0.000730999	1.99585	121	25
	227.089	2.666	(-)		1546.45	5711.14	0.00245308	0.00274973	1.88482	203	14
	232.167	22.286	(-)		62354.5	287479	2.38014e-06	1.40285e-05	2.20489	10	212
	238.193	21.635	(-)		14203.5	49139.3	6.27115e-08	3.05251e-06	1.79063	94	215
	240.172	22.034	(-)		71283.2	363402	0.000337323	0.000514524	2.34993	96	134
	240.209	21.644	(-)		146019	493992	0.000151254	0.00029397	1.75833	49	135
	242.152	34.256	(+)		3474.69	13318.2	1.92822e-06	1.29084e-05	1.93845	145	38
	242.188	21.983	(-)		73148.1	288893	0.000199775	0.000359987	1.98164	119	125
	242.188	2.71	(-)		2317.05	13704.4	3.97243e-07	4.16242e-06	2.56428	75	87
HFA (14:0-OH)	244.204	22.053	(-)	MS2: Metlin; MzCloud	31778	75616.1	0.00108953	0.00131313	1.25067	158	126
	246.183	21.993	(-)		6115.36	24152.8	2.77082e-05	8.04538e-05	1.98168	43	106
	247.998	2.615	(+)		6449.58	27803.8	0.000813142	0.00103686	2.10801	173	123
	248.178	21.663	(-)		26300.5	99852.1	8.50697e-05	0.000195255	1.9247	106	151
	250.194	21.612	(-)		115078	391047	8.60601e-05	0.000195665	1.76472	72	107
	252.172	21.849	(-)		5708.58	16270.3	3.97352e-05	0.000110071	1.51104	210	30
FFA (16:2)	252.209	21.61	(-)	MS2: HMDB exact mass; HMDB predicted	233300	920695	6.23283e-05	0.000152639	1.98054	20	127
	254.225	24.902	(-)		14055	35040.9	0.000953599	0.00119076	1.31796	214	50
	258.018	2.076	(+)		396.607	3056.82	0.000290372	0.000466532	2.94625	162	99
	258.183	22	(-)		63433.3	253528	9.91594e-05	0.000215292	1.99883	103	203
AC (6:0)	259.178	22.791	(+)	MS2: Metlin; MzCloud	5699.75	34973.8	3.88431e-06	1.98387e-05	2.6173	90	131
	260.199	22	(-)		112203	408025	6.76473e-05	0.00016303	1.86254	48	112
Homovanillic Acid Sulfate	262.014	2.619	(+)	Exact match in full scan	647.389	14573.7	2.87394e-05	8.24548e-05	4.49259	143	166
	266.118	22.282	(-)		8746.86	41802.8	2.40386e-05	7.72439e-05	2.25676	64	102
	266.224	21.547	(-)		33263.5	223274	5.37012e-06	2.53764e-05	2.7468	1	216
	268.053	25.167	(-)		37970.8	130248	0.00373505	0.0040762	1.77829	186	71
	268.24	21.774	(-)		86256.9	201728	0.00100387	0.00122188	1.2257	188	164
	268.24	21.458	(-)		720228	2.66436e+06	9.76105e-05	0.000215255	1.88726	45	167
	269.236	2.708	(-)		1828.54	7382.75	3.54029e-07	4.16242e-06	2.01346	151	18
3-oxopalmitic acid	270.219	21.883	(-)	MS2: Metlin - similarity to 2-hydroxyhexadecanoic acid	9273061	17174224	0.000117896	0.000236775	0.889127	135	29
	271.251	2.71	(-)		1860.62	7631.72	8.36282e-06	3.53586e-05	2.03622	130	35
	273.991	2.078	(+)		343.035	1759.91	0.00786143	0.00827339	2.35908	202	41
FA (18:4)	276.209	21.495	(-)	MS2: Metlin	73579.1	202109	0.000750727	0.000962368	1.45777	157	238
FA (18:2(n-6))	280.24	2.346	(-)	MS2: Metlin; MzCloud	17557.9	64264.6	1.04717e-05	4.00583e-05	1.87191	148	124
	282.181	21.98	(-)		4457.37	20159	0.00031567	0.000498081	2.17716	146	55
	282.247	21.464	(-)		303476	1145109	0.000115656	0.000236775	1.91583	23	98
FA (18:1)	282.256	24.887	(-)	MS2: MzCloud	18728.1	97012.7	1.9094e-05	6.4812e-05	2.37297	29	200
	282.256	2.332	(-)		19328.6	39874.2	0.00124354	0.00145483	1.04472	213	91
AC (8:0)	287.209	28.479	(+)	MS2: Metlin	31764.7	145776	0.00028669	0.000463707	2.19826	112	171
	287.211	2.69	(-)		10940.7	21371.2	0.00707578	0.00747923	0.96596	223	11
	287.211	2.708	(-)		3520.45	16883.9	8.54265e-06	3.54962e-05	2.26182	95	51
	290.119	22.31	(-)		4830.79	16165	0.000442938	0.000650903	1.74254	181	46
	292.134	22.053	(-)		5800.09	21306.8	9.21155e-06	3.76269e-05	1.87716	9	220
	292.204	22.05	(-)		4319.92	14017.3	0.000991033	0.00121238	1.69813	139	53
	294.15	22.021	(-)		12847.5	59836.4	4.81757e-05	0.000129004	2.21954	31	114
	296.166	21.996	(-)		83019	289349	1.27576e-05	4.73012e-05	1.8013	15	94
	296.166	20.799	(-)		10228	29941.3	0.000205803	0.000367396	1.54961	114	60
12(13)DiHOME/12(13)-EpOME/9(S)-HODE	296.235	21.682	(-)	MS2: Metlin; MzCloud	54226.2	206462	0.000549567	0.000770033	1.92882	167	34
	296.271	21.239	(-)		177178	480109	0.000240464	0.000411005	1.43816	89	129
	296.272	2.705	(-)		1541.97	3277.25	6.65419e-06	2.96974e-05	1.08771	159	157
	298.064	25.21	(-)		9723.53	34106.5	0.000654753	0.000891499	1.8105	154	69
PGJ2	298.251	22.512	(-)	MS2: MzCloud	74342.1	398148	2.56769e-07	4.16242e-06	2.42105	71	199
	300.136	2.705	(-)		1023.61	3102.41	0.00234862	0.00265736	1.59972	234	3
	300.23	21.594	(-)		36017	119677	0.00108973	0.00131313	1.7324	105	75
	301.227	2.714	(-)		2031.42	3501.77	0.0129914	0.0133231	0.785596	241	32
	302.225	21.341	(-)		234213	584746	0.000530861	0.000748173	1.31999	179	180
FA (20:5(n-3))	302.246	21.548	(-)	MS2: Metlin; MzCloud	309228	651697	3.17253e-05	8.99505e-05	1.07553	27	226
AC (8:0-OH)	303.204	23.131	(+)	MS2: Fragmentation match to Carnitine; Chemspider exact mass	6122.69	14585.7	0.000714605	0.000930918	1.25232	169	27
	304.24	2.33	(-)		2799.11	29060	1.97864e-07	4.16242e-06	3.376	131	217
FA (20:3(n-6))	306.256	21.249	(-)	MS2: MzCloud	575696	1.73476e+06	4.86305e-06	2.34399e-05	1.59135	35	233
	308.166	21.996	(-)		2951.72	21143.5	3.82347e-09	9.21455e-07	2.84059	8	168
	308.271	21.261	(-)		21828763	66484497	6.94923e-05	0.000165818	1.60679	50	142
	309.106	41.034	(-)		1138435	4895626	0.0162536	0.016528	2.10444	240	177
	313.227	2.709	(-)		7084.01	33333.4	2.19194e-06	1.39724e-05	2.23433	108	39
	314.246	21.59	(-)		44356.1	200029	0.0001142	0.000236775	2.173	51	79
	314.284	2.312	(-)		6551.43	49924.2	3.12887e-07	4.16242e-06	2.92986	171	93
AC (10:0)	315.241	32.592	(+)	MS2: Metlin; MzCloud	62733.8	267148	2.57567e-06	1.47794e-05	2.09032	34	120
AC (10:0)	315.242	2.709	(-)	MS2: Metlin; MzCloud	9603.12	44465.2	3.64385e-07	4.16242e-06	2.2111	63	72
	316.262	21.551	(-)		600678	1.45918e+06	5.22811e-05	0.00013404	1.2805	78	224
	322.182	21.819	(-)		28015.4	133198	3.93293e-05	0.000110071	2.24928	58	49
	323.284	2.385	(-)		1924.09	5281.02	2.29589e-05	7.47715e-05	1.45664	111	144
	325.299	2.369	(-)		6791.49	14523.7	0.00114685	0.00136827	1.09661	193	176
8-iso-PGF2a or 4-dodecylbenzenesulfonic acid	326.21	2.407	(-)	MS2: Metlin, MzCloud	946.281	8851.78	0.00238681	0.00268795	3.22563	196	193
	326.246	21.441	(-)		91395.9	224773	0.00137135	0.00158132	1.29827	128	241
	327.243	2.712	(-)		1584.35	4538	0.000178887	0.000339462	1.51817	221	12
FA (22:6(n-3))	328.241	21.168	(-)	MS2: Metlin; MzCloud	986093	2.26427e+06	0.000987315	0.00121238	1.19925	180	80
	328.261	21.152	(-)		435383	1.41152e+06	1.60158e-05	5.6762e-05	1.6969	28	242
AC (8:0-2OH)	329.256	33.634	(+)	MS2: Fragmentation match to Carnitine; Metlin exact mass	1159.51	8924.91	0.000334633	0.000514524	2.94432	233	13
FA (22:5(n-3))	330.256	21.153	(-)	MS2: Metlin; MzCloud	447898	1291876	4.2363e-05	0.000114713	1.52823	88	231
	330.278	21.048	(-)		160866	571566	0.00119623	0.0014132	1.82906	204	90
	331.26	21.169	(-)		86413.9	255889	2.56225e-05	7.91668e-05	1.56618	80	172
FA (22:4)	332.272	21.098	(-)	MS2: Metlin; MzCloud	203182	693242	1.57192e-06	1.08579e-05	1.77059	47	214
	333.276	21.077	(-)		37955.1	147709	2.26e-06	1.39724e-05	1.9604	33	210
	340.262	21.434	(-)		43101.7	157006	0.000127084	0.000253117	1.865	40	160
AC (12:1)	341.257	34.331	(+)	MS2: Fragmentation match to Carnitine; Chemspider, HMDB exact mass	597784	3.86246e+06	5.06301e-05	0.000132629	2.69182	54	197
	341.258	2.708	(-)		3410.71	17245.8	6.57059e-07	5.46039e-06	2.3381	116	118
	342.278	21.343	(-)		204925	663783	0.000108797	0.000230686	1.69562	124	59
	343.274	2.706	(-)		2241.77	11877.5	1.60464e-07	4.09265e-06	2.40552	37	66
	347.232	2.723	(-)		3569.41	16883.9	9.47474e-06	3.80569e-05	2.24189	97	48
	350.213	21.59	(-)		273991	1.05397e+06	0.00036646	0.000548552	1.94364	62	84
	354.279	2.344	(-)		76703.4	291559	3.33084e-06	1.82439e-05	1.92643	138	138
	355.274	2.718	(-)		1807.94	6900.25	0.000344157	0.000521647	1.9323	232	24
	356.273	21.047	(-)		2425.41	10395.3	0.000316209	0.000498081	2.09964	209	191
	356.294	2.332	(-)		81783.6	175117	0.000117748	0.000236775	1.09844	211	181
	362.007	2.044	(+)		951.407	6562.29	0.000579884	0.000796879	2.78607	160	65
	362.244	21.442	(-)		22198.7	56309.9	0.00295678	0.0032838	1.34291	215	213
AC (14:2)	367.272	36.036	(+)	MS2: Fragmentation match to Carnitine; HMDB predicted	8356.95	48184.3	0.0439631	0.0441463	2.52752	235	100
	367.274	2.706	(-)		2479.41	11733.6	3.59693e-06	1.92635e-05	2.24258	155	78
AC (14:1)	369.288	37.892	(+)	MS2: Fragmentation match to Carnitine; Chemspider exact mass	751104	5.25677e+06	4.61088e-06	2.2678e-05	2.80709	12	121
	369.29	2.706	(-)		2837.33	16565.8	1.66305e-07	4.09265e-06	2.5456	4	103
	374.214	21.51	(-)		98373.7	290725	0.000963596	0.00119704	1.56331	84	190
	374.305	2.312	(-)		6963.06	48418.4	3.69314e-07	4.16242e-06	2.79776	165	192
	375.263	2.709	(-)		8123.22	36270.8	4.75018e-07	4.23997e-06	2.15869	57	77
	376.188	30.013	(+)		12078.2	29255	0.00512061	0.00548474	1.27627	230	4
	376.229	21.442	(-)		928727	2.32265e+06	0.000470787	0.000675356	1.32245	55	141
	376.32	2.354	(-)		874.804	6100.63	2.67674e-05	8.03861e-05	2.80193	195	236
	378.245	21.343	(-)		1911659	4866199	0.000414837	0.000613348	1.34797	61	111
	378.279	2.33	(-)		18830	140455	2.3975e-07	4.16242e-06	2.89901	74	146
	379.248	21.291	(-)		315109	879051	0.000306376	0.000488984	1.4801	87	223
	380.242	21.997	(-)		11384.5	50396	5.59429e-05	0.000140506	2.14623	70	62
	385.32	2.321	(-)		272177	583518	0.00032086	0.000498886	1.10023	168	159
	391.259	2.789	(-)		2028.48	5749.41	0.000181567	0.000340108	1.50302	147	33
	393.215	30.011	(+)		3254.94	8498.83	0.00292399	0.00326242	1.38463	225	7
AC (16:1)	397.319	41.202	(+)	MS2: Metlin exact mass; HMDB predicted	23482	1252536	0.000238297	0.000410211	5.73715	152	64
	399.264	2.703	(-)		475.548	1839.33	7.13155e-05	0.0001685	1.95152	149	82
	400.284	2.34	(-)		1093.96	6015.84	5.60794e-06	2.59907e-05	2.4592	140	208
	400.32	2.302	(-)		1964.57	10151.5	7.66092e-05	0.000179251	2.36942	192	211
	400.357	22.002	(-)		1942.23	16129.3	0.000685141	0.00091006	3.0539	174	104
	401.28	2.709	(-)		3283.8	14534.2	7.83759e-05	0.000181621	2.14601	126	56
	403.295	2.712	(-)		1666.87	10334.6	2.94476e-07	4.16242e-06	2.63227	19	92
	406.258	21.819	(-)		7634.54	24266.2	0.000925429	0.00116769	1.66834	166	37
	412.251	21.986	(-)		3337.16	15874.6	1.79958e-05	6.19571e-05	2.25002	77	83
	412.284	2.354	(-)		4630.87	9934.75	0.0038238	0.00413372	1.1012	236	225
	414.3	2.346	(-)		76084.7	289932	3.21876e-06	1.804e-05	1.93004	137	139
	416.316	2.331	(-)		81299.3	174283	0.000116557	0.000236775	1.10012	212	183
	418.238	2.623	(-)		2408.13	7374.58	0.00115997	0.0013771	1.61465	216	5
	422.29	21.648	(-)		7889.56	21933.9	0.000200159	0.000359987	1.47514	82	196
	425.28	2.708	(-)		374.508	1091.95	0.00373793	0.0040762	1.54384	200	96
	426.266	21.986	(-)		5303.92	21355.6	0.000335959	0.000514524	2.00948	120	108
	429.311	2.713	(-)		2086.99	14630.5	4.58696e-07	4.23997e-06	2.80948	11	187
	430.108	30.013	(+)		6773.18	17102.4	0.00382497	0.00413372	1.3363	219	8
	432.217	2.633	(-)		1499.28	5905.77	0.00208951	0.00237534	1.97785	218	6
	434.195	2.713	(-)		1158.93	4113.55	0.000688137	0.00091006	1.82759	227	2
	434.29	21.589	(-)		60346.2	232592	0.000726844	0.000936735	1.94647	67	76
	434.29	19.222	(-)		436816	1.74986e+06	0.000982438	0.00121238	2.00214	118	101
	436.284	2.341	(-)		1915.82	8834.51	2.15882e-05	7.22604e-05	2.20519	198	186
	436.305	21.543	(-)		412236	847726	5.59693e-05	0.000140506	1.04013	32	119
	438.3	2.329	(-)		18220.5	139145	2.66446e-07	4.16242e-06	2.93295	73	148
	440.317	2.326	(-)		2121.36	22895.2	6.33301e-08	3.05251e-06	3.43199	113	179
	445.306	2.721	(-)		710.648	1974.12	0.00928874	0.00973298	1.474	229	16
	452.389	21.785	(-)		6835.27	35092.3	0.00070623	0.000925008	2.36008	156	209
	454.404	21.789	(-)		24147.3	141307	2.60404e-05	7.94396e-05	2.5489	56	52
	457.343	2.705	(-)		691.321	2420.51	0.00026437	0.000445546	1.80789	164	128
	458.289	21.51	(-)		29122	102827	0.000211738	0.000375212	1.82004	53	232
	458.29	18.88	(-)		586757	2.01674e+06	0.00351055	0.00386321	1.78119	142	237
	460.305	21.425	(-)		298705	893455	0.000237465	0.000410211	1.58067	39	150
	462.3	2.322	(-)		4349.22	42699.9	2.23495e-05	7.37841e-05	3.29541	134	70
	464.316	2.318	(-)		1738.06	9142.13	4.65324e-07	4.23997e-06	2.39505	177	163
	466.295	22.704	(-)		3710.83	1346.18	0.0213894	0.021659	-1.46287	242	42
	466.298	21.599	(-)		5746.22	33640.7	6.27023e-05	0.000152639	2.54952	104	175
	470.436	21.696	(-)		5477.61	25494.2	3.86205e-06	1.98387e-05	2.21855	86	194
	474.262	2.539	(-)		3942.73	11138.2	0.000451459	0.000655431	1.49825	175	17
	478.316	21.603	(-)		14889.5	57855.1	0.00019218	0.000350874	1.95814	101	88
	485.375	2.707	(-)		1463.87	6257.28	3.8834e-07	4.16242e-06	2.09575	117	222
	492.314	21.444	(-)		48301.1	148963	0.000271016	0.000447489	1.62483	59	229
	494.33	21.35	(-)		88310.2	267010	0.000278872	0.000454109	1.59624	110	169
	496.451	21.617	(-)		7869.61	36141.3	0.000949624	0.00119076	2.19928	172	44
	498.467	21.608	(-)		4067.81	44530.2	5.58324e-07	4.80557e-06	3.45246	6	205
	502.295	2.5	(-)		581.892	1590.71	0.00126581	0.00147372	1.45085	205	182
	506.329	21.439	(-)		65875.7	186033	0.000905103	0.00114805	1.49774	99	204
	508.303	21.164	(-)		16559.8	45245.6	0.000143306	0.000280786	1.45009	136	240
	508.449	21.596	(-)		24664.1	296699	4.12154e-05	0.000112874	3.58852	65	74
	510.359	21.355	(-)		36194.3	13905.7	0.00163817	0.00187999	-1.38008	199	73
Unknown Lipid C32:1	510.464	21.565	(-)	MS2: Based on fragmentation	175689	1.72148e+06	9.14306e-05	0.000205932	3.29256	14	122
	526.495	21.507	(-)		4674.53	13890.8	0.000319434	0.000498886	1.57124	176	109
Unknown Lipid C34:3	532.448	21.552	(-)	MS2: Based on fragmentation	7544.81	111724	2.1484e-07	4.16242e-06	3.88832	13	149
Unknown Lipid C34:2	534.464	21.522	(-)	MS2: Based on fragmentation	94295	631752	0.000189825	0.00034922	2.7441	17	165
Unknown Lipid C34:1	536.479	21.479	(-)	MS2: Based on fragmentation	160114	930582	0.000157357	0.000303385	2.53904	18	174
Unknown Lipid C34:0	538.497	21.4	(-)	MS2: Based on fragmentation	2.20845e+06	1.44623e+07	7.17741e-06	7.17741e-06	2.71119	60	162
	550.495	21.445	(-)		13368.7	69585.4	0.000109121	0.000230686	2.37992	38	201
Unknown Lipid C36:4	558.467	21.475	(-)	MS2: Based on fragmentation	25055	233999	2.54629e-05	7.91668e-05	3.22333	3	184
	560.483	21.463	(-)		267008	1943808	0.000371019	0.000551948	2.86393	41	161
Unknown Lipid C36:2	562.499	21.404	(-)	MS2: Based on fragmentation	382869	2.64953e+06	0.000355574	0.000535583	2.79081	44	153
Unknown Lipid C36:1	564.514	21.351	(-)	MS2: Based on fragmentation	755200	4.75213e+06	0.000235867	0.000410211	2.65364	30	158
Unknown Lipid C36:0	566.53	21.353	(-)	MS2: Based on fragmentation	354055	1.06287e+06	0.000460721	0.000664872	1.58593	100	195
	584.263	26.223	(+)		7970.45	31483.4	0.0060189	0.00639011	1.98186	206	28
Unknown Lipid C38:4	586.497	21.274	(-)	MS2: Based on fragmentation	19702.3	161058	1.57687e-06	1.08579e-05	3.03114	2	145
	1432.36	25.4	(+)		1720.05	3408.49	0.047158	0.047158	0.986685	239	239
