# Supplementary material for: Acute aerobic exercise reveals that FAHFAs distinguish the metabolomes of overweight and normal-weight runners
Source: JCI Insight. 2022 Apr 8;7(7):e158037. doi: 10.1172/jci.insight.158037 (PMC9057596; doi:10.1172/jci.insight.158037)
Supplement: Supplemental table 3 [file jciinsight-7-158037-s135.xlsx]

## Sheet: Sheet1
Supplemental Table 3: Putative metabolites of Pre-exercise with PCA contribution ranking. Abbreviations: Ala: Alanine; Phe: Phenylalanine; Ser: Serine;
Putative ID	Putative Molecular Weight	RT [min]	Ion Mode	Identification Source	NWT Mean Intensity	OWT Mean Intensity	p-value	padj	Log2 Fold Change (OWT / NWT)	PC1 Contribution Rank	PC2 Contribution Rank
Inosine	268.08	2.53	(+)	MS2: Metlin; MzCloud	32924.1	123147	1.39823e-06	3.72861e-05	1.90316	1	101
Hypoxanthine	136.038	2.532	(+)	MS2: Metlin	432090	1.17314e+06	1.35177e-05	0.000180236	1.44098	2	67
	1324.52	25.354	(+)		15786.9	81155.3	9.5909e-05	0.00069752	2.36196	3	113
	1206.57	21.3	(+)		980534	4.54156e+06	0.00507608	0.00738339	2.21155	4	62
	304.058	24.118	(-)		2388.96	13686.3	5.74462e-07	2.29056e-05	2.51828	5	145
	1205.57	21.383	(+)		52172.6	256175	0.000171915	0.00110025	2.29577	6	52
	211.084	2.528	(+)		4118.25	21054.8	0.000217044	0.00112023	2.35405	7	92
	1378.44	25.353	(+)		2897.05	18550.5	2.65926e-06	6.07831e-05	2.6788	8	94
	1379.44	25.352	(+)		1281.42	9727.85	7.15799e-07	2.29056e-05	2.92438	9	109
	1395.56	25.794	(+)		223489	637510	0.00397597	0.00611688	1.51225	10	61
	1237.49	26.436	(+)		17226.8	72912.3	0.000168281	0.00110025	2.08151	11	78
	220.084	2.562	(+)		16359.3	54143.5	3.43032e-05	0.000341189	1.72667	12	49
	472.173	24.105	(-)		2910.5	14296.1	5.30498e-07	2.29056e-05	2.29629	13	108
	252.111	24.515	(-)		3990.12	14256.9	0.000633163	0.0018393	1.83715	14	97
Guanine	151.05	2.533	(+)	MS2: MzCloud	16333.2	45973.1	0.00113372	0.00259136	1.49298	15	70
Guanosine	283.091	2.524	(+)	MS2: Metlin	6215.73	44306	2.07569e-05	2.29056e-05	2.83351	16	55
	1433.51	25.794	(+)		11630.3	31562.3	0.00105751	0.00245219	1.44031	17	66
Ser-Ala	176.08	1.903	(+)	MS2: Metlin	22269.8	79345.2	0.000201502	0.00110314	1.83305	18	77
	1447.48	25.797	(+)		38568.4	107702	0.0020003	0.0036787	1.48155	19	38
	723.742	25.796	(+)		34407.1	101451	0.00171375	0.00325698	1.56	20	42
	135.053	1.907	(+)		21863	74405.4	0.000338433	0.0012418	1.76691	21	74
	1516.57	21.886	(+)		27022	109965	0.000349257	0.0012418	2.02484	22	75
	1449.48	25.796	(+)		59862.9	179630	0.00120858	0.00272046	1.58529	23	43
	228.066	2.627	(-)		14974.5	61260.3	0.000206839	0.00110314	2.03244	24	19
	168.045	2.624	(-)		32384.2	126877	0.00025549	0.00113551	1.97007	25	16
	167.047	2.626	(-)		20602.5	79509.2	0.00024161	0.00113551	1.9483	26	17
	150.017	2.625	(-)		5765.54	23562.5	0.000159927	0.00110025	2.03097	27	12
	167.048	2.623	(-)		46817.5	183595	0.000292767	0.00120109	1.97141	28	15
	290.225	2.338	(-)		856.724	15728.7	0.000192759	0.00110314	4.19842	29	23
	226.069	2.625	(-)		15376797	55090014	0.000343624	0.0012418	1.84104	30	13
	227.069	2.627	(-)		18939.4	72224.4	0.000407946	0.00135982	1.9311	31	11
	1448.48	25.797	(+)		38442.1	107759	0.00186956	0.00347825	1.48705	32	36
	300.088	2.456	(-)		310747	92353.2	5.90743e-05	0.000472594	-1.75051	33	72
	1517.57	21.93	(+)		36145.1	118900	0.00075458	0.00197923	1.71787	34	54
	448.073	2.337	(-)		6181.72	25845.1	4.64267e-05	0.000412682	2.06381	35	29
	1275.44	26.446	(+)		515.932	2279.52	0.000973317	0.00229016	2.14348	36	120
	1076.53	21.163	(+)		1427.32	11454.4	1.31825e-05	0.000180236	3.00452	37	45
	1291.41	26.444	(+)		3436.53	18574.9	7.05457e-05	0.000537491	2.43433	38	112
	1434.51	25.816	(+)		5892.1	15150.7	0.000930436	0.00224663	1.36253	39	79
	1432.36	25.341	(+)		391.965	3074.01	5.02508e-05	0.000423164	2.97133	40	86
	522.089	2.297	(-)		547.782	5669.85	0.000238432	0.00113551	3.37164	41	10
	399.243	3.146	(-)		693.149	44500.1	0.000520415	0.00163268	6.0045	42	44
	154.074	2.559	(+)		18930.8	74231.8	0.000252	0.00113551	1.9713	43	128
	434.075	2.407	(-)		3096.5	10924.2	0.00149004	0.0030565	1.81881	44	21
	243.063	2.469	(-)		1774.01	16898.6	0.000669995	0.00188069	3.25182	45	4
	242.064	2.468	(-)		48882.4	255964	0.000843421	0.00214202	2.38856	46	3
	970.368	24.181	(+)		3237.13	9681.68	0.00139485	0.00297569	1.58054	47	58
	1057.4	23.168	(+)		3325.12	11073.7	0.000192905	0.00110314	1.73567	48	96
	241.067	2.465	(-)		57186.5	314256	0.000940778	0.00224663	2.45819	49	2
	225.035	2.464	(-)		6199.97	36234.7	0.000643754	0.0018393	2.54704	50	1
	314.086	2.397	(-)		180601	586507	0.000710807	0.00193909	1.69935	51	5
	286.643	2.416	(+)		203218	1508724	0.00161297	0.00314726	2.89223	52	51
	397.227	2.949	(-)		854.201	57507.2	0.000476349	0.00152432	6.07302	53	32
	1262.59	21.556	(+)		26636	78891.8	0.000438441	0.00143165	1.5665	54	69
	1316.51	21.534	(+)		2200.39	7659.12	0.000275921	0.00118387	1.79942	55	37
	1292.41	26.435	(+)		2242.05	10268.1	0.000596345	0.00180029	2.19528	56	65
	573.286	2.398	(+)		3638.44	29796.3	0.000202278	0.00110314	3.03374	57	50
	1259.49	21.409	(+)		2410.93	21548.2	3.62513e-05	0.000341189	3.15991	58	27
	1503.4	25.788	(+)		22424.6	64370.9	0.00224755	0.00390878	1.52133	59	34
	168.045	2.35	(-)		9674.91	24889.7	0.000548612	0.00168804	1.36323	60	9
	1308.55	23.839	(+)		3083.21	17236.9	0.00028117	0.00118387	2.483	61	95
	1019.5	21.339	(+)		4531.09	46026.3	4.40389e-06	7.82914e-05	3.34453	62	64
	1502.4	25.809	(+)		2539.63	8401.61	0.00330007	0.00528012	1.72605	63	84
	240.068	2.468	(-)		403.945	2273.75	0.000749635	0.00197923	2.49284	64	33
	317.112	2.533	(+)		9267.86	19627.6	0.00155995	0.00311991	1.08257	65	41
	399.242	4.11	(-)		316.857	2.21664e+06	0.000888806	0.00218783	12.7723	66	68
	1517.68	22.908	(+)		3283.87	7259.03	0.00291652	0.00486087	1.14438	67	57
	555.276	2.406	(+)		1347.97	7103.26	0.000241894	0.00113551	2.39769	68	63
	214.132	2.848	(-)		851.521	1857.83	0.0038867	0.0060376	1.1255	69	40
	402.05	2.634	(-)		12251.9	5637.15	3.15834e-05	0.000336889	-1.11997	70	119
	166.048	2.348	(-)		212123	461510	0.00217904	0.00387385	1.12146	71	7
	386.247	23.518	(-)		2938.75	6874.84	0.000858735	0.00214684	1.22612	72	115
	1487.42	25.792	(+)		5552.34	13221.2	0.0015455	0.00311991	1.25168	73	30
	286.178	2.502	(-)		68416.9	37179.2	0.00173027	0.00325698	-0.879858	74	39
	312.148	23.131	(-)		40924.5	201976	0.000357671	0.00124407	2.30315	75	110
	202.107	2.069	(+)		6360.4	15895.1	0.00164807	0.00317701	1.32139	76	155
	195.09	3.158	(-)		24146.5	13790.7	0.00061243	0.00181461	-0.808115	77	14
	1417.54	25.792	(+)		6397.02	15083	0.00216808	0.00387385	1.23745	78	60
	1128.44	23.774	(+)		14779.5	35329.4	0.0021393	0.00387385	1.25727	79	53
Phe-Phe	312.147	22.82	(+)	MS2: Metlin	14813	89299.3	0.000317862	0.0012418	2.59179	80	76
	460.223	2.949	(-)		2728.58	11041.9	0.0296304	0.0329227	2.01677	81	35
	156.074	23.116	(-)		38311.2	193282	0.00472435	0.00693482	2.33487	82	99
	398.232	2.847	(-)		968.803	9316.12	0.0126334	0.0159161	3.26545	83	48
	904.477	19.293	(+)		1520.91	17665.6	0.00283339	0.00479934	3.53793	84	73
	410.32	2.581	(-)		1862.54	81101.6	0.000820209	0.00211667	5.44439	85	106
	1349.62	21.543	(+)		95562.6	181918	0.00752384	0.010237	0.928772	86	56
	218.05	2.579	(-)		5536.13	751.096	1.77735e-05	0.00021875	-2.88181	87	142
	1502.39	25.808	(+)		11706.8	28973.6	0.00312977	0.00505821	1.30739	88	46
	1501.4	25.794	(+)		20553.8	54382.9	0.00221692	0.00389788	1.40374	89	18
	306.967	2.039	(+)		2417.43	4493.24	0.00441667	0.00660437	0.894279	90	134
	210.062	26.603	(-)		34931.6	18361.8	0.00148734	0.0030565	-0.927821	91	132
	426.315	2.295	(-)		816.282	10946	0.00071504	0.00193909	3.7452	92	22
	1182.36	23.779	(+)		3804.55	9473.9	0.010113	0.0129447	1.31623	93	20
	447.199	2.573	(-)		36159.5	7863.69	0.0003805	0.00129532	-2.2011	94	140
	402.17	2.794	(-)		6093.51	661.387	3.79714e-06	7.59429e-05	-3.20371	95	148
	278.152	8.253	(-)		2421.05	15821.1	0.00122421	0.00272046	2.70815	96	8
	1557.32	25.796	(+)		2320.15	6993.94	0.0237384	0.0273248	1.59188	97	6
	1403.54	21.535	(+)		8414.98	18631.2	0.00404661	0.00616626	1.14669	98	31
	386.175	2.612	(-)		165749	38276.6	0.000341645	0.0012418	-2.11447	99	141
	446.196	2.62	(-)		146867	34519.9	0.000345853	0.0012418	-2.08901	100	138
Adenosine	267.096	2.528	(+)	MS2: Metlin	24594	100640	0.0350564	0.0374461	2.03282	101	59
	256.142	24.032	(-)		8701.45	38405	0.00388429	0.0060376	2.14196	102	71
	258.566	1.841	(+)		10777.7	21844.1	0.00528474	0.00761764	1.01919	103	98
	278.152	22.176	(-)		7609.54	17851.9	0.00467043	0.00691916	1.2302	104	157
	444.326	25.295	(-)		7255.27	12969.6	0.0218803	0.0258227	0.838032	105	82
	147.035	24.071	(-)		23551.7	4408.64	1.04648e-05	0.000167436	-2.41742	106	153
	189.079	30.063	(+)		159721	61592.2	0.00608956	0.00869937	-1.37474	107	122
	208.11	36.424	(+)		7596.18	1968.26	0.00910458	0.0119038	-1.94835	108	158
	159.068	2.553	(+)		11071.2	24981.9	0.00126997	0.0027835	1.17407	109	90
	1362.47	23.849	(+)		750.503	4567.92	0.00620062	0.00877964	2.60561	110	152
	129.058	30.062	(+)		80222.2	29949.2	0.00433331	0.00654084	-1.42148	111	126
	199.067	2.478	(-)		16861.5	5794.06	0.00159289	0.00314645	-1.54108	112	91
	1263.59	21.477	(+)		10307.1	28728.5	0.0220656	0.0258227	1.47884	113	81
	150.068	23.606	(-)		175340	55581	0.00802491	0.0107898	-1.65749	114	149
	277.116	2.045	(+)		4335.75	8242.92	0.00284961	0.00479934	0.926874	115	144
	228.632	2.569	(+)		13979.7	1295.48	0.00312938	0.00505821	-3.43177	116	121
	242.127	24.204	(-)		14474.6	58918.1	0.0161534	0.0198812	2.02519	117	88
	369.244	2.287	(-)		394.119	1921.2	0.00688403	0.0096618	2.2853	118	28
8-iso-PGF2 or 4-dodecylbenzenesulfonic acid	326.21	2.542	(-)	MS2: Metlin, MzCloud	18743.7	9043.83	0.00227587	0.00391547	-1.0514	119	47
	486.337	2.301	(-)		342.575	4237.57	0.00132437	0.0028635	3.62874	120	24
	135.069	24.215	(-)		45104.9	20462.4	0.0075223	0.010237	-1.14031	121	123
	353.025	24.208	(-)		57161.3	23141.8	0.00984752	0.0127065	-1.30454	122	137
	499.27	40.682	(+)		3036.63	6328.37	0.0185287	0.0222901	1.05936	123	127
	452.162	2.84	(-)		636.237	2417.77	0.0014218	0.00299326	1.92604	124	102
	428.198	2.37	(-)		6888.99	4058.67	0.00361357	0.00572447	-0.763286	125	85
	431.003	24.192	(-)		5356.46	1874.95	0.0161327	0.0198812	-1.51443	126	130
	179.058	18.498	(+)		157014	68178	0.00915108	0.0119038	-1.20351	127	129
	150.008	2.836	(-)		55202.6	21850.4	0.0220756	0.0258227	-1.33708	128	154
	151.018	30.048	(+)		8208.62	3637.47	0.048489	0.0491028	-1.1742	129	87
	391.131	24.216	(-)		48049.3	23908.6	0.00823	0.0109733	-1.00699	130	114
	415.238	2.884	(-)		748.568	2494.39	0.0105699	0.0134221	1.73648	131	26
	284.025	30.049	(+)		11805.4	5224.11	0.0223948	0.025965	-1.17619	132	89
	418.201	2.702	(-)		35431.9	4777.25	0.0339988	0.0370055	-2.8908	133	131
	104.026	18.505	(+)		218794	106039	0.0166178	0.0202966	-1.04498	134	124
	1464.65	21.884	(+)		14591916	24992937	0.0502334	0.0505494	0.776351	135	103
	380.1	24.205	(-)		6146.06	1589.88	0.0128467	0.0160584	-1.95074	136	135
	225.111	1.882	(+)		3484.99	12428	0.0437208	0.0451312	1.83437	137	107
	252.136	2.827	(-)		3399.98	1897.99	0.00702829	0.00977849	-0.841049	138	25
	264.036	24.222	(-)		36273.4	21347	0.0285096	0.0323513	-0.76488	139	116
	419.205	2.69	(-)		7986.41	1677.21	0.00754977	0.010237	-2.25149	140	100
	618.408	2.285	(-)		3421.49	1002.39	0.00844995	0.0111735	-1.77118	141	118
	622.336	39.852	(+)		25635.9	3434.28	0.0473244	0.0483068	-2.90008	142	150
	512.157	22.307	(-)		17329.5	7854.5	0.0356053	0.0374793	-1.14164	143	146
	404.222	2.623	(-)		5305.72	2813.98	0.0353398	0.0374461	-0.914935	144	80
	344.2	2.624	(-)		6954.65	3662.81	0.0381393	0.0398843	-0.925026	145	83
	710.454	2.274	(-)		2255.6	661.568	0.00308666	0.00505821	-1.76955	146	105
	654.31	19.784	(-)		47533.5	25180.9	0.0172549	0.020915	-0.916613	147	139
	281.63	25.324	(-)		25272.2	4698.54	0.0338961	0.0370055	-2.42726	148	156
	560.221	2.682	(-)		6141.6	2526.45	0.0474011	0.0483068	-1.2815	149	151
	502.272	2.315	(-)		7424.15	2507.3	0.0221107	0.0258227	-1.56609	150	136
	173.129	2.636	(+)		887348	1.41844e+06	0.0353222	0.0374461	0.676736	151	133
	465.309	33.089	(+)		8988.15	1984.23	0.0294215	0.0329191	-2.17945	152	117
	434.195	2.864	(-)		2376.04	4282.03	0.0289881	0.0326626	0.849737	153	147
	472.262	2.555	(-)		2408.07	1005.65	0.0345111	0.0373093	-1.25975	154	125
	145.074	1.91	(+)		91399.4	38748.2	0.0415168	0.0431344	-1.23806	155	111
Oleic Acid (18:1)	282.256	25.126	(-)		72886.2	103048	0.0310061	0.0342136	0.499594	156	93
	393.215	29.955	(+)		5289.12	8495.58	0.0245876	0.0281001	0.683685	157	143
	211.111	20.946	(+)		28607.3	3781.39	0.0576588	0.0576588	-2.91939	158	104
