# Supplementary material for: Acute aerobic exercise reveals that FAHFAs distinguish the metabolomes of overweight and normal-weight runners
Source: JCI Insight. 2022 Apr 8;7(7):e158037. doi: 10.1172/jci.insight.158037 (PMC9057596; doi:10.1172/jci.insight.158037)
Supplement: Supplemental table 4 [file jciinsight-7-158037-s136.xlsx]

## Sheet: Sheet1
Supplemental Table 4: Putative metabolites of Post-exercise with PCA contribution ranking. Abbreviations: 8-iso-PGF2a: 2,3-dinor-8-iso Prostaglandin F2α or 4-dodecylbenzenesulfonic acid; Ala: Alanine; Phe: Phenylalanine; Ser: Serine;
Putative ID	Putative Molecular Weight	RT [min]	Ion Mode	Identification Source	NWT Mean Intensity	OWT Mean Intensity	p-value	padj	Log2 Fold Change (OWT / NWT)	PC1 Contribution Rank	PC2 Contribution Rank
Guanosine	283.091	2.837	(+)	MS2: Metlin	9679	32456.7	0.00155433	0.00686495	1.74559	1	32
Inosine	268.08	2.837	(+)	MS2: Metlin; MzCloud	42622.7	101947	0.00237012	0.00779877	1.25813	2	37
Hypoxanthine	136.038	2.835	(+)	MS2: Metlin	392709	915434	0.000404984	0.00368445	1.221	3	41
	555.276	2.72	(+)		1361.04	5399.06	0.0044312	0.0106752	1.988	4	22
	331.077	23.908	(-)		13528.4	41886.6	0.000417108	0.00368445	1.6305	5	51
	252.111	2.841	(+)		3299.4	14587.9	0.00238302	0.00779877	2.1445	6	40
	573.287	2.711	(+)		5807.69	21646.5	0.00212603	0.00779877	1.89809	7	33
Phe-Phe	312.147	23.175	(+)	MS2: Metlin	20941.1	66782	0.00922154	0.0162914	1.67312	8	15
	472.173	23.895	(-)		5043.87	13075.5	0.000357301	0.00368445	1.37426	9	48
Guanine	151.05	2.838	(+)	MS2: MzCloud	17871.4	40526.5	0.00236268	0.00779877	1.18121	10	53
	904.477	19.571	(+)		5058.61	14005	0.0223425	0.0273174	1.46913	11	9
	317.112	2.838	(+)		6022.5	14883.5	0.000158678	0.00368445	1.30528	12	50
	494.154	23.889	(-)		3999.72	10016.7	0.00143547	0.00686495	1.32443	13	49
	356.18	2.853	(+)		1851.23	6015.54	0.0152585	0.0231013	1.70021	14	24
Ser-Ala	176.08	2.205	(+)	MS2: Metlin	32285	72501.7	0.00260648	0.00779877	1.16715	15	39
	286.643	2.775	(+)		5843.73	20254.7	0.014956	0.0231013	1.79329	16	31
	211.084	2.837	(+)		6002.31	18189	0.0226786	0.0273174	1.59948	17	36
	1193.52	23.937	(+)		950.96	3274.31	0.0156914	0.0231013	1.78373	18	20
	416.68	25.806	(+)		12387.1	131104	0.000257077	0.00368445	3.40381	19	44
	252.111	24.287	(-)		5074.34	12336.1	0.00401544	0.0106409	1.2816	20	46
	159.068	2.84	(+)		13380.9	21794.9	0.0232236	0.0273522	0.703809	21	38
	204.064	2.854	(+)		1320.86	2906.29	0.00441667	0.0106752	1.1377	22	45
	1324.52	25.691	(+)		30085	75821.2	0.0074818	0.0150291	1.33356	23	47
	253.08	14.714	(-)		27229.5	3184.78	1.40886e-07	7.46698e-06	-3.09591	24	17
	312.148	22.497	(-)		2225.6	5771.55	0.0366405	0.0388389	1.37477	25	29
	1243.52	21.688	(+)		1172.17	2516.82	0.0427754	0.043598	1.10242	26	14
	1258.48	21.722	(+)		1788.97	4886.13	0.0197116	0.0254808	1.44957	27	28
	833.361	25.714	(+)		961.43	3201.73	0.0250103	0.0288162	1.7356	28	52
	390.196	21.168	(+)		1402.95	8025.4	0.00632918	0.0134179	2.51611	29	42
	1551.66	24.126	(+)		18109.4	4462.59	0.0138276	0.022208	-2.02079	30	18
	1605.58	24.135	(+)		4854.23	1315.39	0.00822347	0.0150291	-1.88375	31	23
	396.064	25.249	(-)		5616.41	22028.6	0.00821378	0.0150291	1.97166	32	35
	322.263	2.304	(-)		4998.81	1839.36	0.00057207	0.00378997	-1.44238	33	19
Adenosine	267.096	2.842	(+)	MS2: Metlin	40795.6	87300.1	0.0170036	0.0239705	1.09757	34	27
	386.247	23.287	(-)		3521.69	6982.61	0.00581618	0.0134025	0.987498	35	30
	218.05	2.448	(-)		4569.49	515.422	0.000531173	0.00378997	-3.14821	36	11
	309.194	28.65	(+)		5519.87	12892.8	0.00971148	0.0166035	1.22386	37	34
	316.124	1.947	(+)		940.223	2518.86	0.000775181	0.00456495	1.42169	38	5
	133.02	2.404	(+)		2232.02	8858.19	0.00818672	0.0150291	1.98866	39	4
	305.078	2.202	(+)		32970.3	67959.5	0.00373658	0.0104231	1.04351	40	8
	287.067	2.191	(+)		30175.4	62013.2	0.00623545	0.0134179	1.03921	41	7
	151.018	30.418	(+)		8580.09	3948.03	0.0176386	0.0239705	-1.11986	42	13
	147.035	23.86	(-)		19180.8	6399.54	0.00133667	0.00686495	-1.58362	43	12
	632.249	36.691	(+)		10143.5	26756.7	0.00264864	0.00779877	1.39934	44	3
	622.336	40.205	(+)		26709.2	2599.49	0.0175123	0.0239705	-3.36104	45	16
	227.025	14.02	(-)		33535.2	10676.3	0.0383981	0.039904	-1.65127	46	25
	361.228	40.956	(+)		5386.8	1447.79	0.011021	0.0182535	-1.89557	47	26
	526.269	2.173	(-)		2419.86	707.41	0.0285247	0.0321661	-1.7743	48	10
	153.051	2.259	(+)		17042.6	28898.1	0.0325149	0.0353842	0.761829	49	43
	154.074	2.881	(+)		29868.9	49677.9	0.0327137	0.0353842	0.733958	50	21
	314.126	34.97	(+)		12689.9	22127	0.0188447	0.0249692	0.802134	51	1
	586.129	40.714	(+)		47724.7	104395	0.0216373	0.0273042	1.12924	52	6
	272.214	32.664	(+)		207188	562846	0.111747	0.111747	1.4418	53	2
