# Supplementary material for: Acute aerobic exercise reveals that FAHFAs distinguish the metabolomes of overweight and normal-weight runners
Source: JCI Insight. 2022 Apr 8;7(7):e158037. doi: 10.1172/jci.insight.158037 (PMC9057596; doi:10.1172/jci.insight.158037)
Supplement: Supplemental table 5 [file jciinsight-7-158037-s137.xlsx]

## Sheet: Sheet1
Supplemental Table 5. Cytokine concentration in NWT and OWT serum. Values given as mean with standard error. Abbreviations: MCP-1: Monocyte chemoattractant protein-1; TNFα: Tumor necrosis factor alpha; IL: Interleukin; IFNγ: Interferon gamma.
Combined [Mean ± SEM]	MCP-1	TNFα	IL-10	IFNγ	IL-8	IL-6
Pre-exercise (n = 12) (pg/mL)	174.94 ± 26.6	2.24 ± 0.26	0.32 ± 0.01	1.39 ± 0.25	4.63 ± 1.2	0.68 ± 0.05
Post-exercise (n = 12) (pg/mL)	278.79 ± 55.7	2.33 ± 0.38	0.76 ± 0.21	1.71 ± 0.28	5.42 ± 1.2	2.60 ± 0.75
P-value	0.013	0.73	0.046	0.165	0.062	0.008
Separated [Mean ± SEM]
BMI Effect: Pre-exercise	MCP-1	TNFα	IL-10	IFNγ	IL-8	IL-6
NWT (n = 6) (pg/mL)	117.0 ± 33.7	1.7 ± 0.32	0.3 ± 0.01	1.4 ± 0.46	4.0 ± 2.6	0.7 ± 0.04
OWT (n = 6) (pg/mL)	232.8 ± 27.3	2.8 ± 0.16	0.3 ± 0.02	1.4 ± 0.29	5.2 ± 0.70	0.6 ± 0.08
p-value	0.0143842	0.0115124	0.826635	0.944824	0.606556	0.753399
BMI Effect: Post-exercise	MCP-1	TNFα	IL-10	IFNγ	IL-8	IL-6
NWT (n = 6) (pg/mL)	159.0 ± 37.4	1.7 ± 0.32	0.8 ± 0.13	2.1 ± 0.54	4.6 ± 2.4	2.4 ± 0.16
OWT (n = 6) (pg/mL)	398.6 ± 73.8	3.0 ± 0.39	0.7 ± 0.17	1.4 ± 0.27	6.2 ± 0.77	2.8 ± 0.88
p-value	0.0163725	0.0554251	0.682175	0.263266	0.531484	0.817926
Exercise effect	MCP-1	TNFa	IL-10	IFNg	IL-8	IL-6
NWT p-value	0.313375	0.93897	0.181724	0.0857281	0.33401	0.118216
OWT p-value	0.022	0.64	0.127	0.806	0.136	0.05
