# Supplementary material for: Acute aerobic exercise reveals that FAHFAs distinguish the metabolomes of overweight and normal-weight runners
Source: JCI Insight. 2022 Apr 8;7(7):e158037. doi: 10.1172/jci.insight.158037 (PMC9057596; doi:10.1172/jci.insight.158037)
Supplement: Supplemental table 7 [file jciinsight-7-158037-s139.xlsx]

## Sheet: Sheet1
Supplemental Table 7. Total ketone body, FFA and FAHFA concentrations in NWT and OWT.
	Mean ± SEM	NWT		OWT
		Pre	Post	Pre	Post
	AcAc (μM)	24.3 ± 5.1	74.0 ± 9.4	17.2 ± 1.8	58.4 ± 10.9
	βOHB (μM)	71.6 ± 20.0	149.2 ± 23.7	38.8 ± 6.8	144.8 ± 29.0
	TKB (μM)	96.0 ± 25.0	223.2 ± 32.5	56.0 ± 7.9	203.2 ± 39.8
	Free Fatty Acid (FFA) (nmol/ml serum)
	12:0	2.69 ± 0.10	3.74 ± 0.27	2.43 ± 0.10	3.52 ± 0.23
	14:0	5.69 ± 0.53	16.52 ± 1.20	5.74 ± 0.90	20.22 ± 2.78
	15:0	2.60 ± 0.11	4.82 ± 0.16	2.53 ± 0.16	5.65 ± 0.54
	16:1	7.85 ± 1.01	32.35 ± 3.76	8.27 ± 2.02	40.69 ± 6.30
	16:0	89.90 ± 7.02	230.04 ± 17.26	89.87 ± 13.86	281.94 ± 26.29
	17:0	3.33 ± 0.17	5.87 ± 0.22	3.18 ± 0.23	6.93 ± 0.48
	18:3	3.01 ± 0.40	11.06 ± 1.36	3.36 ± 0.71	15.46 ± 2.25
	18:2	41.39 ± 5.30	140.23 ± 16.35	39.89 ± 9.06	172.19 ± 20.80
	18:1	98.31 ± 12.36	318.08 ± 37.46	92.90 ± 21.17	370.00 ± 39.41
	18:0	41.69 ± 3.18	71.76 ± 4.71	40.19 ± 5.57	78.52 ± 5.90
	20:4	2.19 ± 0.14	4.30 ± 0.47	2.49 ± 0.23	5.73 ± 0.39
	20:3	0.70 ± 0.08	1.51 ± 0.17	0.67 ± 0.08	1.93 ± 0.15
	20:2	0.58 ± 0.07	1.32 ± 0.14	0.52 ± 0.08	1.65 ± 0.15
	20:1	0.98 ± 0.12	2.61 ± 0.33	0.79 ± 0.16	2.64 ± 0.27
	22:6	1.39 ± 0.18	1.90 ± 0.27	1.22 ± 0.17	2.34 ± 0.28
	22:5	0.62 ± 0.06	1.08 ± 0.13	0.61 ± 0.09	1.59 ± 0.08
	Total FFA	302.93 ± 28.97	847.17 ± 79.85	294.67 ± 53.58	1011.01 ± 102.18
FAHFA (pmol/ml serum)
Composition	Conventional Name
16:1H16:1	POHPO	16.82 ± 3.69	9.69 ± 3.06	12.93 ± 4.99	14.31 ± 8.24
16:1H16:0	POHPA	21.46 ± 3.90	14.68 ± 4.07	18.17 ± 5.48	16.61 ± 7.54
16:0H16:1	PAHPO	11.31 ± 1.61	6.78 ± 1.15	9.10 ± 1.19	8.22 ± 2.09
16:0H16:0	PAHPA	83.04 ± 7.97	28.93 ± 2.13	41.92 ± 3.41	30.26 ± 2.90
16:1H18:2	POHLA	7.25 ± 1.36	1.62 ± 0.18	5.18 ± 1.56	6.25 ± 2.69
18:2H16:1	LAHPO	2.71 ± 0.40	11.32 ± 2.02	1.75 ± 0.26	2.60 ± 0.58
16:1H18:1	POHOA	17.15 ± 3.01	11.32 ± 2.02	12.32 ± 3.41	14.23 ± 5.36
16:0H18:2	PAHLA	14.31 ± 1.54	4.68 ± 0.31	6.38 ± 0.71	5.26 ± 0.99
18:2H16:0	LAHPA	3.56 ± 0.48	1.67 ± 0.27	2.27 ± 0.40	2.48 ± 0.76
18:1H16:1	OAHPO	6.72 ± 1.22	3.30 ± 0.49	3.09 ± 0.47	5.28 ± 1.25
16:1H18:0	POHSA	12.18 ± 1.71	10.09 ± 1.42	9.42 ± 1.79	11.18 ± 2.90
16:0H18:1	PAHOA	270.26 ± 31.02	26.03 ± 2.60	67.17 ± 12.35	18.90 ± 2.47
18:1H16:0	OAHPA	37.13 ± 4.51	5.47 ± 0.69	8.92 ± 1.26	6.32 ± 1.31
18:0H16:1	SAHPO	3.82 ± 0.40	1.38 ± 0.20	1.56 ± 0.24	1.22 ± 0.20
16:0H18:0	PAHSA	94.96 ± 8.63	40.19 ± 3.47	52.47 ± 5.29	31.48 ± 2.79
18:0H16:0	SAHPA	32.58 ± 3.67	7.39 ± 0.88	10.54 ± 1.63	5.92 ± 0.52
18:2H18:2	LAHLA	2.29 ± 0.32	0.92 ± 0.11	0.96 ± 0.18	1.23 ± 0.27
18:2H18:1	LAHOA	8.05 ± 0.95	2.64 ± 0.23	3.15 ± 0.48	3.55 ± 0.53
18:1H18:2	OAHLA	11.58 ± 1.40	3.05 ± 0.33	2.99 ± 0.35	3.15 ± 0.72
18:2H18:0	LAHSA	5.34 ± 0.63	2.59 ± 0.25	2.01 ± 0.18	3.98 ± 0.60
18:1H18:1	OAHOA	210.99 ± 24.11	15.99 ± 2.15	39.46 ± 9.16	10.77 ± 1.45
18:0H18:2	SAHLA	7.80 ± 1.05	1.08 ± 0.16	1.90 ± 0.45	1.10 ± 0.15
18:1H18:0	OAHSA	60.45 ± 5.86	17.17 ± 3.34	17.33 ± 2.73	14.65 ± 1.79
18:0H18:1	SAHOA	125.75 ± 14.81	7.47 ± 1.01	21.02 ± 4.32	4.51 ± 0.42
18:0H18:0	SAHSA	60.73 ± 5.66	26.70 ± 2.31	32.18 ± 3.49	18.37 ± 1.72
	Total FAHFA	1128.35 ± 123.33	255.08 ± 21.38	384.19 ± 44.98	241.82 ± 44.17
