# Supplementary material for: Acute aerobic exercise reveals that FAHFAs distinguish the metabolomes of overweight and normal-weight runners
Source: JCI Insight. 2022 Apr 8;7(7):e158037. doi: 10.1172/jci.insight.158037 (PMC9057596; doi:10.1172/jci.insight.158037)
Supplement: Supplemental table 8 [file jciinsight-7-158037-s140.xlsx]

## Sheet: FAHFA_SAS_corSig
Supplemental Table 8. Correlation of FAHFA to circulating cytokines.
	NWT: Pearson Coefficient				OWT: Pearson Coefficient				FisherZ Score				Pvalue				Qvalue
	IL-6	MCP-1	IL-10		IL-6	MCP-1	IL-10		IL-6	MCP-1	IL-10		IL-6	MCP-1	IL-10		IL-6	MCP-1	IL-10
POHPO	-0.505118	-0.422351	0.186409		0.441456	0.174244	0.451367		-2.18537	-1.3292	-0.631733		0.0288619	0.183783	0.527562		0.0413472	0.4657	0.775824
POHPA	-0.506618	-0.371752	0.274479		0.4462	0.195935	0.436733		-2.20217	-1.24936	-0.395595		0.0276531	0.211532	0.692404		0.0413472	0.48075	0.811261
PAHPO	-0.441332	-0.498134	0.12292		0.428508	0.177538	0.406306		-1.97697	-1.54063	-0.652589		0.0480453	0.123406	0.514021		0.0600625	0.4657	0.775824
PAHPA	-0.772845	-0.39396	-0.30992		0.0757616	-0.104093	0.0530182		-2.34037	-0.661869	-0.792366		0.0192646	0.508055	0.428147		0.0343929	0.793844	0.775824
POHLA	-0.583317	-0.510386	0.190381		0.481757	0.295296	0.483908		-2.5302	-1.84048	-0.71137		0.0113999	0.0656979	0.476855		0.0259091	0.3285	0.775824
LAHPO	-0.875397	-0.330251	-0.032625		0.452988	0.272838	0.337636		-3.91208	-1.32166	-0.814712		9.15028e-05	0.186281	0.415237		0.001125	0.4657	0.775824
POHOA	-0.613506	-0.513983	0.152634		0.548695	0.370789	0.510719		-2.82355	-2.03109	-0.869458		0.00474944	0.0422457	0.384597		0.0140556	0.264062	0.775824
PAHLA	-0.724047	-0.370025	-0.196633		0.307315	-0.0134248	0.3671		-2.61702	-0.795551	-1.23948		0.00887001	0.426293	0.215169		0.022175	0.710483	0.775824
LAHPA	-0.56877	-0.718976	0.0931726		0.619592	0.405091	0.489851		-2.9063	-2.83249	-0.938515		0.00365727	0.00461875	0.34798		0.0140556	0.1155	0.775824
OAHPO	-0.636469	-0.14308	-0.231829		0.514774	0.278419	0.400642		-2.80315	-0.912244	-1.40121		0.00506056	0.36164	0.161153		0.0140556	0.695	0.775824
POHSA	-0.656845	-0.497616	0.282072		0.645567	0.422851	0.635301		-3.29845	-2.11557	-0.976492		0.000972191	0.0343811	0.328821		0.00485	0.264062	0.775824
PAHOA	-0.779805	-0.337745	-0.358115		-0.493606	-0.473118	-0.534591		-1.06927	0.344789	0.470572		0.28495	0.730253	0.637946		0.28922	0.869345	0.811261
OAHPA	-0.776225	-0.371276	-0.189141		0.00774146	-0.155329	-0.0186205		-2.21369	-0.494918	-0.366614		0.02685	0.620658	0.713907		0.0413472	0.862028	0.811261
SAHPO	-0.714706	-0.274395	-0.159892		0.411861	0.174238	0.256451		-2.83109	-0.970811	-0.898552		0.00463897	0.331642	0.368891		0.0140556	0.690917	0.775824
PAHSA	-0.850733	-0.353825	-0.425921		-0.376106	-0.357342	-0.372133		-1.8313	0.00853858	-0.135776		0.067056	0.993187	0.891998		0.0798333	0.99319	0.929167
SAHPA	-0.786633	-0.344559	-0.307829		-0.0713432	-0.241994	-0.137672		-2.10238	-0.238362	-0.380976		0.0355198	0.8116	0.703221		0.0467368	0.882174	0.811261
LAHLA	-0.515275	-0.384365	-0.179599		0.425637	0.000740992	0.431468		-2.17317	-0.861071	-1.36457		0.0297676	0.389199	0.172387		0.0413472	0.695	0.775824
LAHOA	-0.7252	-0.469878	-0.223353		0.598491	0.178336	0.38494		-3.41388	-1.46409	-1.34286		0.000640448	0.14317	0.179319		0.004	0.4657	0.775824
OAHLA	-0.75473	-0.361281	-0.362058		0.637248	0.268229	0.56219		-3.68554	-1.38589	-2.15374		0.000228215	0.165782	0.0312606		0.00191667	0.4657	0.39075
LAHSA	-0.785392	-0.449163	-0.166745		0.74826	0.529298	0.770542		-4.30263	-2.2758	-2.52433		1.68781e-05	0.0228583	0.0115921		0.0005	0.264062	0.28975
OAHOA	-0.773588	-0.324577	-0.348931		-0.421852	-0.468086	-0.517207		-1.22879	0.362452	0.441856		0.21915	0.717015	0.658593		0.238207	0.869345	0.811261
SAHLA	-0.746194	-0.447272	-0.0805825		-0.275154	-0.487329	-0.362769		-1.44649	0.108753	0.63494		0.148041	0.913398	0.525468		0.168227	0.951458	0.775824
OAHSA	-0.803625	-0.275118	-0.336801		0.0330716	-0.0248964	-0.354883		-2.42223	-0.546221	0.0435715		0.0154257	0.584914	0.965246		0.02975	0.860162	0.96525
SAHOA	-0.786925	-0.337304	-0.343905		-0.510717	-0.4792	-0.642763		-1.05982	0.362529	0.857762		0.289225	0.716957	0.391024		0.28922	0.869345	0.775824
SAHSA	-0.874496	-0.412319	-0.314637		-0.20751	-0.305608	-0.252385		-2.42109	-0.260302	-0.143668		0.0154741	0.794631	0.885763		0.02975	0.882174	0.929167
