# Supplementary material for: Acute aerobic exercise reveals that FAHFAs distinguish the metabolomes of overweight and normal-weight runners
Source: JCI Insight. 2022 Apr 8;7(7):e158037. doi: 10.1172/jci.insight.158037 (PMC9057596; doi:10.1172/jci.insight.158037)
Supplement: Supplemental table 9 [file jciinsight-7-158037-s141.xlsx]

## Sheet: SuppTable8_Ridge_coeffs_BMI
Supplemental Table 9. Ridge regression of lipid and purines to predict BMI.
	Model 1	Model 2	Model 3	Model 4	Model 5	Median
Lambda	6.30957	3.16228	0.794328	1.99526	0.001
(Intercept)	-0.0115508	0.0187575	-0.0350025	-0.0347571	0.0215544	-0.0115508
POHPO	0.0116675	0.0199097	0.0349143	0.0166225	-0.106659	0.0166225
POHPA	0.0124005	0.0191717	0.0598278	0.0294392	0.130649	0.0294392
PAHPO	0.0229789	0.0346972	0.122637	0.0618618	0.331337	0.0618618
PAHPA	-0.0116877	-0.0127388	0.00514205	-0.00478395	-0.0537248	-0.0116877
POHLA	0.00375862	0.0080806	0.0272149	0.00788171	-0.0332174	0.00788171
LAHPO	-0.0133263	-0.0161143	0.0610965	-0.0172117	-0.120035	-0.0161143
POHOA	0.00487909	0.00833099	0.0406855	0.0168571	0.0491494	0.0168571
PAHLA	-0.0226054	-0.033302	-0.036039	-0.0416095	-0.253535	-0.036039
LAHPA	-0.00509224	-0.00948131	-0.053412	-0.0169338	-0.301453	-0.0169338
OAHPO	-0.0049457	-0.00683172	-0.0382391	0.00445962	0.125726	-0.0049457
POHSA	0.00429051	0.0117129	0.0892052	0.0383776	0.462245	0.0383776
PAHOA	-0.0236295	-0.0278483	-0.0804925	-0.0306354	0.0396963	-0.0278483
OAHPA	-0.0283657	-0.0306219	-0.074388	-0.0459702	-0.210482	-0.0459702
SAHPO	-0.0192121	-0.0189504	0.0306599	-0.0115721	-0.188861	-0.0189504
PAHSA	0.00451662	0.00778307	0.0146482	0.0356086	0.518398	0.0146482
SAHPA	-0.0132709	-0.00729733	-0.0238447	-0.000333038	0.054355	-0.00729733
LAHLA	-0.0347107	-0.0418036	-0.0135292	-0.0620439	-0.371235	-0.0418036
LAHOA	-0.0297467	-0.0242744	-0.094124	-0.0492689	-0.191929	-0.0492689
OAHLA	-0.0336288	-0.037919	-0.0756098	-0.0508134	-0.181434	-0.0508134
LAHSA	-0.0329271	-0.0309982	-0.0685032	-0.0451147	0.00538742	-0.0329271
OAHOA	-0.0288471	-0.0354884	-0.0933755	-0.0441161	-0.0606683	-0.0441161
SAHLA	-0.0115943	-0.00857757	-0.0459986	-0.0034387	0.0408523	-0.00857757
OAHSA	-0.0237355	-0.0377241	-0.10752	-0.0406509	-0.0243724	-0.0377241
SAHOA	-0.0290596	-0.0379518	-0.0914123	-0.0474934	-0.145132	-0.0474934
SAHSA	0.0034664	0.00788661	-0.0160438	0.0416	0.356571	0.00788661
12:0	0.017034	0.0501927	0.0613485	0.0455986	-0.115263	0.0455986
14:0	0.000467158	0.00278422	0.0453339	-0.00914228	0.127604	0.00278422
15:0	-0.00693566	-0.00626533	0.0510284	-0.041839	0.0190876	-0.00626533
16:1	0.006962	0.00367491	0.0886032	0.0106352	0.0844871	0.0106352
16:0	-0.00414605	-0.0112539	0.0221838	-0.0111621	-0.0679915	-0.0111621
17:0	-0.0166357	-0.0186261	-0.0249241	-0.0392179	0.0347723	-0.0186261
18:3	0.00509691	-0.00395141	0.0416284	-0.00652598	-0.0680023	-0.00395141
18:2	0.00116508	-0.0032713	0.0391607	-0.00283882	-0.00246801	-0.00246801
18:1	-0.00327458	-0.0072968	0.0132007	-0.0112374	-0.0177593	-0.0072968
18:0	-0.012844	-0.0163246	-0.127403	-0.017474	-0.272706	-0.017474
20:4	0.01512	-0.00140293	0.02291	0.0146634	-0.140416	0.0146634
20:3	-0.00527894	-0.00707302	-0.0421613	-0.0158717	-0.0871279	-0.0158717
20:2	-0.0081324	-0.0120919	-0.0579806	-0.0111106	-0.0565445	-0.0120919
20:1	-0.0206823	-0.0275371	-0.0967902	-0.0296978	-0.166831	-0.0296978
22:6	-0.0226925	-0.035217	0.00320039	-0.0478943	0.079794	-0.0226925
22:5	-0.0205093	-0.0305626	-0.0642589	-0.0329061	0.0111602	-0.0305626
Hypoxanthine	0.0350828	0.0501708	0.024257	0.0494052	0.0958761	0.0494052
Guanine	0.0511816	0.0692482	0.0470624	0.0736734	0.178639	0.0692482
Adenosine	-0.0137505	-0.008788	0.0208089	-0.0228919	-0.45563	-0.0137505
Inosine	0.0323587	0.0507096	-0.0162579	0.0369737	0.207755	0.0369737
Guanosine	0.0360809	0.0564663	0.0204737	0.0558235	0.227191	0.0558235
