# Supplementary material for: Acute aerobic exercise reveals that FAHFAs distinguish the metabolomes of overweight and normal-weight runners
Source: JCI Insight. 2022 Apr 8;7(7):e158037. doi: 10.1172/jci.insight.158037 (PMC9057596; doi:10.1172/jci.insight.158037)
Supplement: Supplemental table 10 [file jciinsight-7-158037-s133.xlsx]

## Sheet: 5foldCV_Ridge_VO2max_coefs_mets
Supplemental Table 9. Ridge regression of lipid and purines to predict VO2max.
	Model 1	Model 2	Model 3	Model 4	Model 5
Lambda	1.99526	0.501187	0.501187	0.630957	1.25893
(Intercept)	0.048651	-0.0487254	0.0343538	0.0365975	-0.0328441
POHPO	-0.0399236	-0.0332862	-0.065556	-0.0329928	-0.0700721
POHPA	-0.0394189	-0.0650668	-0.0317896	-0.0361421	-0.0576501
PAHPO	-0.0311739	-0.0739353	-0.0656609	-0.0796738	-0.0458536
PAHPA	-0.00122786	-0.0357429	0.0157802	-0.00693774	0.00496535
POHLA	-0.0432208	-0.0507395	-0.0678918	-0.0601516	-0.0589413
LAHPO	-0.024494	0.0702323	-0.248218	-0.0298765	-0.0182705
POHOA	-0.033671	-0.0343739	-0.034929	-0.0414681	-0.0402527
PAHLA	-0.00525518	0.0543711	-0.0680845	0.00510897	0.00712789
LAHPA	0.00643344	0.0144448	0.023861	-0.0154516	0.0109792
OAHPO	-0.0143777	0.0113536	-0.0462836	-0.0402088	-0.0124109
POHSA	-0.0344788	-0.113924	0.00796574	-0.080968	-0.0469593
PAHOA	0.0228781	0.0255138	0.0362267	0.0292436	0.010296
OAHPA	0.0191194	0.0357707	0.0118906	0.0375953	0.0205873
SAHPO	0.0436369	0.109051	-0.00606114	0.0477983	0.0435518
PAHSA	-0.0285801	-0.119763	-0.0349056	-0.0826857	-0.0475217
SAHPA	-0.00196899	-0.0546121	0.0078791	-0.0143141	-0.00233338
LAHLA	-0.0133124	-0.0260019	-0.0711597	-0.0289944	-0.0117289
LAHOA	0.0255876	0.0377388	0.0157435	0.00702977	0.0264535
OAHLA	0.0272143	0.0105763	0.0524307	0.0240092	0.0179446
LAHSA	0.025939	-0.0108946	0.0393318	3.75704e-05	0.019082
OAHOA	0.0350333	0.0493841	0.0648876	0.0577095	0.0227863
SAHLA	-0.00664796	0.000593037	-0.0201523	-0.0212248	-0.0038677
OAHSA	0.0226499	0.0420483	0.0674517	0.0574419	0.000533561
SAHOA	0.0327799	0.0693039	0.0625228	0.0565506	0.026362
SAHSA	-0.0116564	-0.0671128	0.0695152	-0.0525341	-0.01346
12:0	-0.0320675	-0.0419026	-0.0917478	-0.0201744	-0.0275848
14:0	-0.0365811	-0.0617416	-0.125932	-0.0695021	-0.0429521
15:0	-0.0248077	-0.0808303	-0.0934677	-0.00801429	-0.00968853
16:1	-0.0198082	-0.010837	-0.0995721	-0.0297305	-0.0295584
16:0	-0.0276154	-0.0329314	-0.115108	-0.0489081	-0.0304845
17:0	0.0174219	-0.037353	0.0894213	0.0745809	0.0381132
18:3	-0.00648492	0.0167285	-0.0200517	1.56024e-05	0.00600583
18:2	0.00888729	0.0217836	0.0394482	0.0277566	0.00605932
18:1	0.00471244	0.00824877	0.0281569	0.0199327	0.00127132
18:0	-0.016888	-0.0681584	0.124816	-0.0262644	-0.000255565
20:4	-0.0688655	0.00652991	-0.0457877	-0.0369285	-0.0376593
20:3	-0.0278063	0.00474609	-0.0158986	-0.0639798	-0.0312691
20:2	-0.00158856	-0.00210932	0.0883281	-0.0307095	-0.00945275
20:1	0.0155302	0.012912	0.155642	0.0147865	0.0276122
22:6	-0.00423545	-0.0261921	-0.053245	0.0725101	-0.0112961
22:5	0.00255568	0.0747189	0.0725774	0.0737181	0.0193079
Hypoxanthine	-0.112992	-0.168069	-0.163779	-0.195017	-0.16412
Guanine	-0.117962	-0.205311	-0.0849797	-0.136007	-0.126056
Adenosine	-0.0133876	0.093318	-0.0402381	0.0071767	-0.0103176
Inosine	-0.0987592	-0.115802	-0.0932966	-0.137957	-0.138281
Guanosine	-0.0999062	-0.171079	-0.108125	-0.191918	-0.166888
